# Supplementary material for: Single cell transcriptional signatures of the human placenta in term and preterm parturition
Source: eLife. 2019 Dec 12;8:e52004. doi: 10.7554/eLife.52004 (PMC6949028; doi:10.7554/eLife.52004)
Supplement: Supplementary file 3. — The columns represent: 1) Cluster or cell-type name, 2) Ensembl gene identifier, 3) Gene symbol, 4) pct.1: percentage of cells in this cluster where the feature is detected, 5) pct.2: percentage of cells in other clusters where the feature is detected, 6) log fold-change of the average expression between this cluster and the rest, 7) Nominal p-value, 8) Adjusted p-value (Bonferroni). [file elife-52004-supp3.xls]

## Sheet: TableS3
cluster	ENSG	gene	pct.1	pct.2	avg_logFC	p_val	p_val_adj
B-cell	ENSG00000019582	CD74	0.879	0.355	1.26262	1.42e-05	0.366801
B-cell	ENSG00000105369	CD79A	0.474	0.004	1.86988	0.0028094	1
B-cell	ENSG00000140988	RPS2	0.97	0.969	0.442031	0.00353377	1
B-cell	ENSG00000167526	RPL13	0.979	0.986	0.420154	0.00388501	1
B-cell	ENSG00000142534	RPS11	0.923	0.869	0.549563	0.0045058	1
B-cell	ENSG00000083845	RPS5	0.944	0.91	0.566213	0.00488487	1
B-cell	ENSG00000204287	HLA-DRA	0.727	0.181	1.24981	0.00686635	1
B-cell	ENSG00000112149	CD83	0.355	0.137	0.875367	0.00733232	1
B-cell	ENSG00000179344	HLA-DQB1	0.447	0.097	1.0589	0.00958437	1
npiCTB	ENSG00000101951	PAGE4	0.992	0.306	2.30399	5.86e-07	0.0151325
npiCTB	ENSG00000161970	RPL26	0.988	0.961	0.685671	2e-06	0.0515216
npiCTB	ENSG00000109475	RPL34	0.993	0.978	0.550502	5.16e-06	0.133157
npiCTB	ENSG00000171402	XAGE3	0.884	0.255	1.88943	8.01e-06	0.206682
npiCTB	ENSG00000145425	RPS3A	0.981	0.949	0.625622	9.65e-06	0.248935
npiCTB	ENSG00000164587	RPS14	0.994	0.972	0.717615	1.1e-05	0.284716
npiCTB	ENSG00000111640	GAPDH	0.933	0.875	0.762699	1.24e-05	0.319655
npiCTB	ENSG00000112306	RPS12	0.999	0.985	0.732861	1.33e-05	0.344345
npiCTB	ENSG00000143198	MGST3	0.825	0.473	1.5187	1.72e-05	0.442629
npiCTB	ENSG00000111057	KRT18	0.889	0.446	1.16634	3.05e-05	0.786302
npiCTB	ENSG00000161016	RPL8	0.979	0.949	0.592823	3.29e-05	0.848997
npiCTB	ENSG00000163191	S100A11	0.946	0.735	0.965206	4.33e-05	1
npiCTB	ENSG00000186468	RPS23	0.991	0.96	0.769369	5.25e-05	1
npiCTB	ENSG00000169020	ATP5I	0.614	0.588	0.886766	6.21e-05	1
npiCTB	ENSG00000142541	RPL13A	0.998	0.986	0.461235	9.1e-05	1
npiCTB	ENSG00000122705	CLTA	0.574	0.447	1.00416	9.58e-05	1
npiCTB	ENSG00000154518	ATP5G3	0.542	0.489	0.865343	9.67e-05	1
npiCTB	ENSG00000166441	RPL27A	0.99	0.975	0.650777	9.8e-05	1
npiCTB	ENSG00000131469	RPL27	0.944	0.931	0.49054	0.000103656	1
npiCTB	ENSG00000189043	NDUFA4	0.605	0.597	0.742101	0.000105888	1
npiCTB	ENSG00000127922	SHFM1	0.541	0.489	0.876354	0.000169689	1
npiCTB	ENSG00000138326	RPS24	0.979	0.958	0.716878	0.000199156	1
npiCTB	ENSG00000089157	RPLP0	0.957	0.883	0.830528	0.000302615	1
npiCTB	ENSG00000110700	RPS13	0.966	0.931	0.675239	0.0003046	1
npiCTB	ENSG00000084207	GSTP1	0.837	0.572	1.2753	0.000308717	1
npiCTB	ENSG00000148303	RPL7A	0.945	0.915	0.611753	0.000414463	1
npiCTB	ENSG00000198242	RPL23A	0.99	0.96	0.651483	0.000415242	1
npiCTB	ENSG00000188846	RPL14	0.951	0.928	0.602246	0.000415242	1
npiCTB	ENSG00000063177	RPL18	0.963	0.935	0.714563	0.000472032	1
npiCTB	ENSG00000144713	RPL32	0.996	0.981	0.483696	0.000472032	1
npiCTB	ENSG00000071082	RPL31	0.988	0.96	0.771521	0.000508764	1
npiCTB	ENSG00000117592	PRDX6	0.551	0.495	0.790542	0.000610852	1
npiCTB	ENSG00000171858	RPS21	0.923	0.915	0.555045	0.000621631	1
npiCTB	ENSG00000083845	RPS5	0.963	0.909	0.753734	0.000682836	1
npiCTB	ENSG00000181649	PHLDA2	0.889	0.443	1.03973	0.000747054	1
npiCTB	ENSG00000147604	RPL7	0.953	0.92	0.567925	0.000757447	1
npiCTB	ENSG00000163993	S100P	0.623	0.311	1.08424	0.000812388	1
npiCTB	ENSG00000134419	RPS15A	0.989	0.976	0.454657	0.000835766	1
npiCTB	ENSG00000122026	RPL21	0.99	0.974	0.506047	0.000876866	1
npiCTB	ENSG00000126709	IFI6	0.916	0.56	1.25983	0.00094134	1
npiCTB	ENSG00000171863	RPS7	0.949	0.922	0.552328	0.000965401	1
npiCTB	ENSG00000122406	RPL5	0.883	0.865	0.548636	0.000983332	1
npiCTB	ENSG00000131143	COX4I1	0.76	0.769	0.680948	0.00104531	1
npiCTB	ENSG00000197756	RPL37A	0.979	0.97	0.467266	0.00116007	1
npiCTB	ENSG00000198034	RPS4X	0.974	0.956	0.371707	0.00116972	1
npiCTB	ENSG00000142534	RPS11	0.827	0.871	0.509145	0.0012142	1
npiCTB	ENSG00000233927	RPS28	0.984	0.976	0.409188	0.00134788	1
npiCTB	ENSG00000125691	RPL23	0.869	0.889	0.520893	0.00177351	1
npiCTB	ENSG00000142937	RPS8	0.991	0.95	0.777285	0.00178149	1
npiCTB	ENSG00000240972	MIF	0.618	0.622	0.609748	0.00210355	1
npiCTB	ENSG00000008988	RPS20	0.903	0.91	0.538987	0.00233683	1
npiCTB	ENSG00000118181	RPS25	0.972	0.954	0.50156	0.00255942	1
npiCTB	ENSG00000198918	RPL39	0.992	0.974	0.497696	0.00255942	1
npiCTB	ENSG00000105193	RPS16	0.987	0.963	0.693519	0.00264263	1
npiCTB	ENSG00000140264	SERF2	0.908	0.88	0.553682	0.00287734	1
npiCTB	ENSG00000170421	KRT8	0.773	0.421	0.728891	0.00290741	1
npiCTB	ENSG00000145592	RPL37	0.976	0.965	0.553923	0.00321093	1
npiCTB	ENSG00000108298	RPL19	0.966	0.96	0.323151	0.0033347	1
npiCTB	ENSG00000231500	RPS18	0.997	0.983	0.477081	0.00353377	1
npiCTB	ENSG00000135940	COX5B	0.627	0.575	0.89326	0.00398288	1
npiCTB	ENSG00000170545	SMAGP	0.62	0.242	1.49228	0.00439841	1
npiCTB	ENSG00000169583	CLIC3	0.421	0.323	0.732227	0.00451094	1
npiCTB	ENSG00000130255	RPL36	0.96	0.965	0.361489	0.00470059	1
npiCTB	ENSG00000108518	PFN1	0.77	0.819	0.320738	0.00473633	1
npiCTB	ENSG00000160201	U2AF1	0.296	0.465	0.285941	0.00495159	1
npiCTB	ENSG00000085662	AKR1B1	0.501	0.322	0.962285	0.00536574	1
npiCTB	ENSG00000089009	RPL6	0.903	0.9	0.488533	0.00551612	1
npiCTB	ENSG00000167863	ATP5H	0.407	0.417	0.801843	0.00561082	1
npiCTB	ENSG00000114391	RPL24	0.919	0.918	0.566175	0.00629154	1
npiCTB	ENSG00000112695	COX7A2	0.598	0.624	0.688063	0.00674136	1
npiCTB	ENSG00000115268	RPS15	0.981	0.975	0.409846	0.00682765	1
npiCTB	ENSG00000116251	RPL22	0.904	0.877	0.737277	0.00705976	1
npiCTB	ENSG00000184076	UQCR10	0.571	0.504	0.963972	0.00744323	1
npiCTB	ENSG00000174748	RPL15	0.968	0.95	0.417509	0.00834264	1
npiCTB	ENSG00000126432	PRDX5	0.671	0.522	0.949551	0.00922036	1
npiCTB	ENSG00000134825	TMEM258	0.484	0.542	0.540629	0.00965542	1
npiCTB	ENSG00000168028	RPSA	0.865	0.842	0.620156	0.00966654	1
CTB	ENSG00000142910	TINAGL1	0.902	0.208	2.22715	3.46e-08	0.000893377
CTB	ENSG00000089356	FXYD3	0.892	0.112	1.88504	1.31e-07	0.00339085
CTB	ENSG00000198300	PEG3	0.813	0.065	1.35468	1.78e-07	0.00460436
CTB	ENSG00000138829	FBN2	0.838	0.081	1.51683	2.65e-07	0.00684163
CTB	ENSG00000130829	DUSP9	0.877	0.061	1.99417	3.34e-07	0.00861251
CTB	ENSG00000184481	FOXO4	0.805	0.042	1.25512	3.51e-07	0.00904521
CTB	ENSG00000171402	XAGE3	0.92	0.159	2.05107	4.37e-07	0.0112743
CTB	ENSG00000166145	SPINT1	0.9	0.107	2.16677	5.89e-07	0.0151916
CTB	ENSG00000135549	PKIB	0.825	0.049	1.50587	6.46e-07	0.0166758
CTB	ENSG00000154930	ACSS1	0.822	0.059	1.2534	6.47e-07	0.0166999
CTB	ENSG00000181649	PHLDA2	0.959	0.368	2.19557	7.79e-07	0.0200986
CTB	ENSG00000242265	PEG10	0.921	0.081	2.9004	1.06e-06	0.0273213
CTB	ENSG00000126709	IFI6	0.955	0.503	1.62028	1.07e-06	0.0275055
CTB	ENSG00000132386	SERPINF1	0.858	0.178	0.997349	1.71e-06	0.0440654
CTB	ENSG00000101951	PAGE4	0.967	0.213	2.4609	1.75e-06	0.0451072
CTB	ENSG00000085662	AKR1B1	0.865	0.232	1.5045	1.83e-06	0.0472442
CTB	ENSG00000167703	SLC43A2	0.847	0.076	1.48361	2.01e-06	0.0518956
CTB	ENSG00000132470	ITGB4	0.647	0.097	0.678683	2.21e-06	0.0569755
CTB	ENSG00000137714	FDX1	0.768	0.231	0.833007	2.87e-06	0.0740195
CTB	ENSG00000198727	MT-CYB	0.996	0.777	1.34923	3.46e-06	0.0893501
CTB	ENSG00000137309	HMGA1	0.811	0.188	1.1354	4.27e-06	0.110302
CTB	ENSG00000102172	SMS	0.87	0.296	1.26526	4.86e-06	0.12532
CTB	ENSG00000102243	VGLL1	0.874	0.111	1.71389	4.91e-06	0.126815
CTB	ENSG00000205336	GPR56	0.818	0.054	1.36147	6.1e-06	0.157312
CTB	ENSG00000076770	MBNL3	0.841	0.059	1.41261	7.02e-06	0.181244
CTB	ENSG00000146409	SLC18B1	0.587	0.034	0.574383	7.12e-06	0.183642
CTB	ENSG00000196470	SIAH1	0.787	0.104	1.23591	7.15e-06	0.184564
CTB	ENSG00000104723	TUSC3	0.832	0.151	1.28239	8.2e-06	0.211634
CTB	ENSG00000105655	ISYNA1	0.886	0.139	1.95841	9e-06	0.232183
CTB	ENSG00000130816	DNMT1	0.812	0.102	1.22066	9.43e-06	0.243292
CTB	ENSG00000267427	CTC-503J8.6	0.725	0.052	1.06902	9.43e-06	0.243292
CTB	ENSG00000143882	ATP6V1C2	0.621	0.014	0.732896	9.43e-06	0.243292
CTB	ENSG00000146648	EGFR	0.821	0.096	1.34186	9.49e-06	0.244784
CTB	ENSG00000106484	MEST	0.847	0.111	1.65772	1.08e-05	0.277581
CTB	ENSG00000129757	CDKN1C	0.899	0.245	0.978003	1.33e-05	0.344404
CTB	ENSG00000119535	CSF3R	0.818	0.046	1.4502	1.41e-05	0.363174
CTB	ENSG00000050344	NFE2L3	0.794	0.032	1.42485	1.41e-05	0.363174
CTB	ENSG00000168065	SLC22A11	0.773	0.019	1.31421	1.41e-05	0.363174
CTB	ENSG00000170545	SMAGP	0.851	0.147	1.65455	1.43e-05	0.368171
CTB	ENSG00000143198	MGST3	0.911	0.408	1.41083	1.55e-05	0.40019
CTB	ENSG00000108244	KRT23	0.784	0.081	1.6305	1.61e-05	0.416251
CTB	ENSG00000100593	ISM2	0.873	0.165	0.622243	1.62e-05	0.416931
CTB	ENSG00000185222	WBP5	0.908	0.304	1.5646	2.01e-05	0.519613
CTB	ENSG00000084234	APLP2	0.858	0.311	1.02693	2.01e-05	0.519613
CTB	ENSG00000198886	MT-ND4	1	0.859	1.54155	2.03e-05	0.524685
CTB	ENSG00000108786	HSD17B1	0.801	0.058	1.79152	2.09e-05	0.539095
CTB	ENSG00000126067	PSMB2	0.81	0.247	0.821853	2.13e-05	0.549995
CTB	ENSG00000096696	DSP	0.796	0.131	1.06772	2.13e-05	0.550752
CTB	ENSG00000158270	COLEC12	0.661	0.06	0.806524	2.17e-05	0.560733
CTB	ENSG00000129353	SLC44A2	0.613	0.151	0.547009	2.17e-05	0.560733
CTB	ENSG00000198830	HMGN2	0.839	0.429	0.610581	2.37e-05	0.610637
CTB	ENSG00000242950	ERVW-1	0.787	0.053	1.21969	2.42e-05	0.624734
CTB	ENSG00000104823	ECH1	0.818	0.252	0.880005	2.42e-05	0.624734
CTB	ENSG00000099800	TIMM13	0.772	0.305	0.494852	2.42e-05	0.624734
CTB	ENSG00000163382	APOA1BP	0.543	0.128	0.328086	2.5e-05	0.643907
CTB	ENSG00000164707	SLC13A4	0.713	0.011	1.16417	2.57e-05	0.662074
CTB	ENSG00000129596	CDO1	0.722	0.026	1.03224	2.57e-05	0.662074
CTB	ENSG00000177058	SLC38A9	0.722	0.064	0.97798	2.57e-05	0.662074
CTB	ENSG00000116039	ATP6V1B1	0.584	0.011	0.751354	2.57e-05	0.662074
CTB	ENSG00000035115	SH3YL1	0.539	0.091	0.454068	2.96e-05	0.762957
CTB	ENSG00000163993	S100P	0.9	0.218	1.08642	3.12e-05	0.804166
CTB	ENSG00000198763	MT-ND2	0.999	0.862	1.19997	3.29e-05	0.848997
CTB	ENSG00000117394	SLC2A1	0.868	0.193	1.46944	3.34e-05	0.861104
CTB	ENSG00000181885	CLDN7	0.735	0.111	0.841688	3.53e-05	0.910437
CTB	ENSG00000137203	TFAP2A	0.728	0.076	0.91551	4.35e-05	1
CTB	ENSG00000122705	CLTA	0.875	0.376	1.04204	4.55e-05	1
CTB	ENSG00000188603	CLN3	0.728	0.118	0.834473	4.55e-05	1
CTB	ENSG00000110195	FOLR1	0.721	0.09	0.910831	4.66e-05	1
CTB	ENSG00000162517	PEF1	0.683	0.184	0.535416	4.66e-05	1
CTB	ENSG00000137563	GGH	0.749	0.077	1.36783	4.85e-05	1
CTB	ENSG00000155850	SLC26A2	0.778	0.045	1.42027	4.94e-05	1
CTB	ENSG00000111716	LDHB	0.891	0.266	1.70422	4.97e-05	1
CTB	ENSG00000138449	SLC40A1	0.857	0.133	1.67495	5.12e-05	1
CTB	ENSG00000187244	BCAM	0.796	0.081	1.36716	5.12e-05	1
CTB	ENSG00000117335	CD46	0.838	0.269	0.948411	5.5e-05	1
CTB	ENSG00000198786	MT-ND5	0.996	0.643	1.57676	5.51e-05	1
CTB	ENSG00000090060	PAPOLA	0.81	0.355	0.50084	6.1e-05	1
CTB	ENSG00000135480	KRT7	0.928	0.272	0.941098	6.21e-05	1
CTB	ENSG00000179403	VWA1	0.727	0.096	0.955643	6.3e-05	1
CTB	ENSG00000175318	GRAMD2	0.645	0.023	0.795108	6.3e-05	1
CTB	ENSG00000114126	TFDP2	0.697	0.086	0.781702	6.3e-05	1
CTB	ENSG00000136943	CTSV	0.574	0.029	0.725276	6.3e-05	1
CTB	ENSG00000101144	BMP7	0.592	0.026	0.696119	6.3e-05	1
CTB	ENSG00000165905	GYLTL1B	0.749	0.018	1.12537	6.68e-05	1
CTB	ENSG00000153574	RPIA	0.719	0.103	0.762899	6.68e-05	1
CTB	ENSG00000173848	NET1	0.682	0.096	0.75942	6.68e-05	1
CTB	ENSG00000005469	CROT	0.574	0.031	0.64954	6.68e-05	1
CTB	ENSG00000135917	SLC19A3	0.356	0.017	0.336183	6.68e-05	1
CTB	ENSG00000133131	MORC4	0.786	0.076	1.22939	6.72e-05	1
CTB	ENSG00000120149	MSX2	0.794	0.054	1.26167	7.2e-05	1
CTB	ENSG00000185630	PBX1	0.497	0.053	0.468507	7.2e-05	1
CTB	ENSG00000102409	BEX4	0.761	0.143	0.78833	7.3e-05	1
CTB	ENSG00000111057	KRT18	0.954	0.372	1.28378	7.42e-05	1
CTB	ENSG00000212907	MT-ND4L	0.969	0.433	1.50924	7.49e-05	1
CTB	ENSG00000205213	LGR4	0.57	0.058	0.631888	7.63e-05	1
CTB	ENSG00000168528	SERINC2	0.769	0.123	1.02281	7.75e-05	1
CTB	ENSG00000139112	GABARAPL1	0.786	0.283	0.640229	8.03e-05	1
CTB	ENSG00000117906	RCN2	0.741	0.232	0.61402	8.29e-05	1
CTB	ENSG00000093010	COMT	0.841	0.306	1.00314	8.41e-05	1
CTB	ENSG00000106537	TSPAN13	0.713	0.114	0.814399	8.78e-05	1
CTB	ENSG00000143013	LMO4	0.715	0.227	0.462165	8.78e-05	1
CTB	ENSG00000198586	TLK1	0.579	0.151	0.334389	8.93e-05	1
CTB	ENSG00000198840	MT-ND3	0.997	0.766	1.48824	9.21e-05	1
CTB	ENSG00000170899	GSTA4	0.67	0.096	0.78687	9.95e-05	1
CTB	ENSG00000154640	BTG3	0.801	0.187	1.03532	0.000106648	1
CTB	ENSG00000198899	MT-ATP6	0.998	0.795	1.4191	0.000112933	1
CTB	ENSG00000198712	MT-CO2	0.999	0.873	1.28077	0.000115816	1
CTB	ENSG00000170421	KRT8	0.947	0.34	0.871865	0.000116885	1
CTB	ENSG00000145715	RASA1	0.786	0.117	1.00713	0.000117676	1
CTB	ENSG00000169738	DCXR	0.769	0.26	0.551742	0.000143431	1
CTB	ENSG00000102804	TSC22D1	0.829	0.253	0.959316	0.000143758	1
CTB	ENSG00000077942	FBLN1	0.927	0.289	1.02306	0.000151804	1
CTB	ENSG00000109610	SOD3	0.78	0.2	0.440354	0.000152037	1
CTB	ENSG00000196549	MME	0.669	0.083	0.717401	0.000157024	1
CTB	ENSG00000137693	YAP1	0.575	0.106	0.550631	0.000157024	1
CTB	ENSG00000075415	SLC25A3	0.857	0.468	0.60899	0.00016081	1
CTB	ENSG00000107738	C10orf54	0.826	0.255	0.985095	0.00016114	1
CTB	ENSG00000167986	DDB1	0.795	0.193	0.819253	0.000162153	1
CTB	ENSG00000077274	CAPN6	0.57	0.027	0.708756	0.000166796	1
CTB	ENSG00000120211	INSL4	0.508	0.018	1.1603	0.000166986	1
CTB	ENSG00000169550	MUC15	0.517	0.016	0.838709	0.000166986	1
CTB	ENSG00000016082	ISL1	0.417	0.005	0.464176	0.000166986	1
CTB	ENSG00000184363	PKP3	0.514	0.081	0.432088	0.000166986	1
CTB	ENSG00000101311	FERMT1	0.336	0.011	0.303904	0.000166986	1
CTB	ENSG00000101158	NELFCD	0.493	0.095	0.270919	0.000166986	1
CTB	ENSG00000172366	FAM195A	0.705	0.109	0.819626	0.000168526	1
CTB	ENSG00000243646	IL10RB	0.721	0.125	0.871408	0.0001741	1
CTB	ENSG00000134755	DSC2	0.64	0.053	0.70955	0.0001741	1
CTB	ENSG00000112759	SLC29A1	0.572	0.072	0.639267	0.0001741	1
CTB	ENSG00000126016	AMOT	0.545	0.032	0.582	0.0001741	1
CTB	ENSG00000140365	COMMD4	0.486	0.133	0.279792	0.000177838	1
CTB	ENSG00000179163	FUCA1	0.677	0.105	0.716567	0.000182834	1
CTB	ENSG00000150593	PDCD4	0.723	0.218	0.565614	0.000182834	1
CTB	ENSG00000211445	GPX3	0.882	0.243	1.2539	0.000185683	1
CTB	ENSG00000163694	RBM47	0.66	0.098	0.667307	0.000189643	1
CTB	ENSG00000104783	KCNN4	0.698	0.038	0.917369	0.000198117	1
CTB	ENSG00000107104	KANK1	0.531	0.039	0.559094	0.000198117	1
CTB	ENSG00000116017	ARID3A	0.711	0.14	0.690221	0.000201226	1
CTB	ENSG00000121691	CAT	0.546	0.102	0.42227	0.000201226	1
CTB	ENSG00000161326	DUSP14	0.635	0.092	0.647552	0.0002029	1
CTB	ENSG00000143382	ADAMTSL4	0.762	0.114	0.972294	0.000213229	1
CTB	ENSG00000164897	TMUB1	0.583	0.176	0.256026	0.000226029	1
CTB	ENSG00000168036	CTNNB1	0.823	0.286	0.859162	0.000249116	1
CTB	ENSG00000163956	LRPAP1	0.877	0.325	1.13992	0.000252451	1
CTB	ENSG00000130830	MPP1	0.719	0.076	0.955523	0.00025578	1
CTB	ENSG00000092421	SEMA6A	0.628	0.034	0.772957	0.00025578	1
CTB	ENSG00000123243	ITIH5	0.801	0.145	1.02541	0.000262076	1
CTB	ENSG00000167642	SPINT2	0.899	0.203	1.75806	0.000266794	1
CTB	ENSG00000166681	NGFRAP1	0.891	0.267	1.6052	0.000287201	1
CTB	ENSG00000089902	RCOR1	0.466	0.088	0.298914	0.000289918	1
CTB	ENSG00000006625	GGCT	0.671	0.106	0.781111	0.000292999	1
CTB	ENSG00000262814	MRPL12	0.618	0.166	0.436109	0.000292999	1
CTB	ENSG00000230937	MIR205HG	0.749	0.023	1.18413	0.000294476	1
CTB	ENSG00000164111	ANXA5	0.899	0.422	1.10783	0.000295266	1
CTB	ENSG00000125991	ERGIC3	0.833	0.339	0.612284	0.000295266	1
CTB	ENSG00000129084	PSMA1	0.82	0.339	0.630581	0.000297801	1
CTB	ENSG00000158604	TMED4	0.68	0.195	0.475838	0.000304146	1
CTB	ENSG00000198804	MT-CO1	1	0.917	1.05488	0.0003046	1
CTB	ENSG00000166147	FBN1	0.708	0.182	0.504045	0.000365437	1
CTB	ENSG00000198805	PNP	0.68	0.162	0.55551	0.000369014	1
CTB	ENSG00000180964	TCEAL8	0.68	0.191	0.495201	0.00037596	1
CTB	ENSG00000084207	GSTP1	0.922	0.52	0.962917	0.000394064	1
CTB	ENSG00000198420	FAM115A	0.735	0.086	1.08601	0.000399032	1
CTB	ENSG00000241878	PISD	0.696	0.077	0.870952	0.000399032	1
CTB	ENSG00000197157	SND1	0.698	0.135	0.744588	0.000400306	1
CTB	ENSG00000198734	F5	0.719	0.013	1.1054	0.000401357	1
CTB	ENSG00000218336	TENM3	0.662	0.022	0.849607	0.000401357	1
CTB	ENSG00000178445	GLDC	0.589	0.017	0.743195	0.000401357	1
CTB	ENSG00000171631	P2RY6	0.544	0.026	0.625475	0.000401357	1
CTB	ENSG00000081479	LRP2	0.503	0.005	0.61805	0.000401357	1
CTB	ENSG00000196411	EPHB4	0.546	0.047	0.613263	0.000401357	1
CTB	ENSG00000072422	RHOBTB1	0.446	0.018	0.597083	0.000401357	1
CTB	ENSG00000108576	SLC6A4	0.523	0.014	0.573234	0.000401357	1
CTB	ENSG00000186205	2019-03-01	0.485	0.015	0.483948	0.000401357	1
CTB	ENSG00000104611	SH2D4A	0.455	0.011	0.439552	0.000401357	1
CTB	ENSG00000105552	BCAT2	0.424	0.055	0.366054	0.000401357	1
CTB	ENSG00000161202	DVL3	0.402	0.061	0.334655	0.000401357	1
CTB	ENSG00000196961	AP2A1	0.45	0.081	0.328649	0.000401357	1
CTB	ENSG00000142192	APP	0.834	0.239	1.03102	0.000419513	1
CTB	ENSG00000087510	TFAP2C	0.571	0.067	0.645399	0.000421255	1
CTB	ENSG00000178104	PDE4DIP	0.762	0.172	0.689345	0.00042337	1
CTB	ENSG00000213625	LEPROT	0.713	0.237	0.519914	0.000425071	1
CTB	ENSG00000115380	EFEMP1	0.865	0.251	0.870391	0.000454164	1
CTB	ENSG00000198938	MT-CO3	0.997	0.838	1.11847	0.000457241	1
CTB	ENSG00000112378	PERP	0.857	0.251	1.25592	0.000457399	1
CTB	ENSG00000109046	WSB1	0.853	0.39	0.638009	0.000457399	1
CTB	ENSG00000088726	TMEM40	0.643	0.048	0.834466	0.000459195	1
CTB	ENSG00000177383	MAGEF1	0.49	0.072	0.375976	0.000459195	1
CTB	ENSG00000133193	FAM104A	0.525	0.096	0.360395	0.000459195	1
CTB	ENSG00000178035	IMPDH2	0.698	0.199	0.551625	0.000467742	1
CTB	ENSG00000118418	HMGN3	0.822	0.353	0.329579	0.000498059	1
CTB	ENSG00000127922	SHFM1	0.873	0.422	0.639984	0.000508213	1
CTB	ENSG00000181788	SIAH2	0.723	0.157	0.585061	0.000518241	1
CTB	ENSG00000180817	PPA1	0.737	0.267	0.448841	0.000518241	1
CTB	ENSG00000172594	SMPDL3A	0.668	0.103	0.698425	0.000520209	1
CTB	ENSG00000117595	IRF6	0.512	0.024	0.522892	0.000520209	1
CTB	ENSG00000141738	GRB7	0.353	0.021	0.31913	0.000520209	1
CTB	ENSG00000197043	ANXA6	0.514	0.103	0.344201	0.000523171	1
CTB	ENSG00000117592	PRDX6	0.865	0.432	0.538761	0.000527086	1
CTB	ENSG00000119318	RAD23B	0.737	0.218	0.577986	0.000558484	1
CTB	ENSG00000162694	EXTL2	0.633	0.063	0.76711	0.000570094	1
CTB	ENSG00000135047	CTSL	0.92	0.384	1.3969	0.000577442	1
CTB	ENSG00000148344	PTGES	0.684	0.179	0.402951	0.000589928	1
CTB	ENSG00000133026	MYH10	0.672	0.087	0.828303	0.000623749	1
CTB	ENSG00000184983	NDUFA6	0.79	0.351	0.446868	0.00062941	1
CTB	ENSG00000198888	MT-ND1	0.997	0.803	1.32058	0.000678866	1
CTB	ENSG00000089220	PEBP1	0.833	0.349	0.865556	0.000693989	1
CTB	ENSG00000105364	MRPL4	0.649	0.158	0.447667	0.000697585	1
CTB	ENSG00000167815	PRDX2	0.806	0.256	0.901434	0.000698305	1
CTB	ENSG00000170860	LSM3	0.747	0.267	0.462644	0.000698305	1
CTB	ENSG00000214530	STARD10	0.687	0.108	0.697176	0.000719741	1
CTB	ENSG00000112208	BAG2	0.504	0.061	0.434784	0.000719741	1
CTB	ENSG00000143140	GJA5	0.567	0.079	0.548472	0.000737412	1
CTB	ENSG00000175183	CSRP2	0.672	0.113	0.70645	0.000751603	1
CTB	ENSG00000112297	AIM1	0.713	0.068	0.870462	0.000768521	1
CTB	ENSG00000165280	VCP	0.699	0.222	0.496735	0.000773389	1
CTB	ENSG00000189143	CLDN4	0.824	0.153	1.03029	0.000853962	1
CTB	ENSG00000152234	ATP5A1	0.784	0.285	0.720421	0.000853962	1
CTB	ENSG00000184292	TACSTD2	0.536	0.039	0.724997	0.000930298	1
CTB	ENSG00000162981	FAM84A	0.563	0.022	0.716193	0.000930298	1
CTB	ENSG00000043591	ADRB1	0.501	0.013	0.641379	0.000930298	1
CTB	ENSG00000173638	SLC19A1	0.541	0.014	0.628723	0.000930298	1
CTB	ENSG00000134716	CYP2J2	0.511	0.011	0.605058	0.000930298	1
CTB	ENSG00000105173	CCNE1	0.549	0.066	0.576005	0.000930298	1
CTB	ENSG00000138162	TACC2	0.426	0.025	0.549393	0.000930298	1
CTB	ENSG00000169435	RASSF6	0.491	0.012	0.514437	0.000930298	1
CTB	ENSG00000196482	ESRRG	0.409	0.005	0.483544	0.000930298	1
CTB	ENSG00000025772	TOMM34	0.548	0.059	0.476477	0.000930298	1
CTB	ENSG00000197586	ENTPD6	0.455	0.047	0.375489	0.000930298	1
CTB	ENSG00000122971	ACADS	0.437	0.067	0.33682	0.000930298	1
CTB	ENSG00000159596	TMEM69	0.442	0.068	0.302585	0.000930298	1
CTB	ENSG00000103064	SLC7A6	0.391	0.04	0.252595	0.000930298	1
CTB	ENSG00000182054	IDH2	0.784	0.186	0.919404	0.000946176	1
CTB	ENSG00000100129	EIF3L	0.804	0.359	0.539757	0.000946176	1
CTB	ENSG00000163931	TKT	0.761	0.199	0.685702	0.000980081	1
CTB	ENSG00000159348	CYB5R1	0.753	0.17	0.887294	0.000998932	1
CTB	ENSG00000158195	WASF2	0.729	0.266	0.375483	0.00100869	1
CTB	ENSG00000079459	FDFT1	0.626	0.138	0.526519	0.00101376	1
CTB	ENSG00000103485	QPRT	0.789	0.144	1.02827	0.00104754	1
CTB	ENSG00000138772	ANXA3	0.646	0.099	0.7369	0.0010893	1
CTB	ENSG00000130702	LAMA5	0.643	0.076	0.713901	0.0010893	1
CTB	ENSG00000214114	MYCBP	0.528	0.069	0.43532	0.0010893	1
CTB	ENSG00000122873	CISD1	0.627	0.162	0.432187	0.00111108	1
CTB	ENSG00000135486	HNRNPA1	0.895	0.719	0.350915	0.00112281	1
CTB	ENSG00000151208	DLG5	0.622	0.053	0.72095	0.00115941	1
CTB	ENSG00000175643	RMI2	0.529	0.019	0.614352	0.00115941	1
CTB	ENSG00000112559	MDFI	0.489	0.051	0.543938	0.00115941	1
CTB	ENSG00000007866	TEAD3	0.479	0.05	0.435229	0.00115941	1
CTB	ENSG00000103502	CDIPT	0.575	0.19	0.280667	0.00120221	1
CTB	ENSG00000198223	CSF2RA	0.734	0.099	0.850147	0.00120455	1
CTB	ENSG00000105699	LSR	0.743	0.125	0.782281	0.0012678	1
CTB	ENSG00000068120	COASY	0.427	0.08	0.270619	0.0012678	1
CTB	ENSG00000184840	TMED9	0.85	0.371	0.543956	0.00127823	1
CTB	ENSG00000123989	CHPF	0.765	0.174	0.693829	0.00128106	1
CTB	ENSG00000249242	TMEM150C	0.362	0.023	0.368129	0.00130761	1
CTB	ENSG00000023330	ALAS1	0.452	0.074	0.325976	0.00130761	1
CTB	ENSG00000124207	CSE1L	0.411	0.077	0.280545	0.00130761	1
CTB	ENSG00000112118	MCM3	0.465	0.048	0.461806	0.00135912	1
CTB	ENSG00000133935	C14orf1	0.568	0.142	0.336583	0.00136328	1
CTB	ENSG00000106392	C1GALT1	0.657	0.095	0.66199	0.00136769	1
CTB	ENSG00000072778	ACADVL	0.839	0.257	0.972725	0.00136945	1
CTB	ENSG00000105755	ETHE1	0.64	0.213	0.372827	0.00137109	1
CTB	ENSG00000112335	SNX3	0.862	0.517	0.454373	0.001398	1
CTB	ENSG00000122359	ANXA11	0.698	0.249	0.348446	0.001398	1
CTB	ENSG00000029993	HMGB3	0.785	0.172	0.6104	0.00139838	1
CTB	ENSG00000160113	NR2F6	0.488	0.089	0.42298	0.00147313	1
CTB	ENSG00000089248	ERP29	0.839	0.367	0.60844	0.00147767	1
CTB	ENSG00000110080	ST3GAL4	0.489	0.064	0.581752	0.00148956	1
CTB	ENSG00000090238	YPEL3	0.666	0.179	0.446865	0.00148956	1
CTB	ENSG00000140905	GCSH	0.758	0.179	0.803965	0.00152117	1
CTB	ENSG00000136231	IGF2BP3	0.522	0.071	0.436069	0.00153027	1
CTB	ENSG00000215021	PHB2	0.69	0.252	0.365758	0.00156001	1
CTB	ENSG00000157916	RER1	0.726	0.243	0.474919	0.00156184	1
CTB	ENSG00000145604	SKP2	0.615	0.049	0.654568	0.00157954	1
CTB	ENSG00000115468	EFHD1	0.571	0.114	0.441203	0.00157954	1
CTB	ENSG00000123572	NRK	0.528	0.018	0.588589	0.00165775	1
CTB	ENSG00000229801	RP11-353N4.1	0.395	0.061	0.32425	0.00165775	1
CTB	ENSG00000169230	PRELID1	0.838	0.41	0.596478	0.0016603	1
CTB	ENSG00000171345	KRT19	0.857	0.253	0.323	0.00170595	1
CTB	ENSG00000134986	NREP	0.615	0.059	0.765617	0.00170999	1
CTB	ENSG00000103769	RAB11A	0.82	0.335	0.491689	0.00176891	1
CTB	ENSG00000171530	TBCA	0.858	0.407	0.600217	0.00176984	1
CTB	ENSG00000176485	PLA2G16	0.752	0.2	0.860487	0.001792	1
CTB	ENSG00000127884	ECHS1	0.785	0.203	0.926938	0.00189833	1
CTB	ENSG00000143753	DEGS1	0.771	0.214	0.871077	0.00189833	1
CTB	ENSG00000203667	COX20	0.754	0.222	0.685823	0.00189833	1
CTB	ENSG00000135346	CGA	0.623	0.086	2.44959	0.00191001	1
CTB	ENSG00000005022	SLC25A5	0.837	0.388	0.772458	0.00194456	1
CTB	ENSG00000244038	DDOST	0.802	0.262	0.721151	0.0019762	1
CTB	ENSG00000165389	SPTSSA	0.793	0.224	0.777232	0.00205208	1
CTB	ENSG00000112245	PTP4A1	0.788	0.321	0.332797	0.00205404	1
CTB	ENSG00000127838	PNKD	0.619	0.216	0.286598	0.00206685	1
CTB	ENSG00000164054	SHISA5	0.782	0.254	0.718045	0.00208275	1
CTB	ENSG00000137869	CYP19A1	0.344	0.01	0.977928	0.00208508	1
CTB	ENSG00000158296	SLC13A3	0.664	0.019	0.892201	0.00208508	1
CTB	ENSG00000260034	RP11-266L9.2	0.417	0.008	0.86309	0.00208508	1
CTB	ENSG00000105492	SIGLEC6	0.514	0.01	0.661695	0.00208508	1
CTB	ENSG00000139292	LGR5	0.512	0.007	0.585988	0.00208508	1
CTB	ENSG00000137699	TRIM29	0.515	0.02	0.580097	0.00208508	1
CTB	ENSG00000162688	AGL	0.54	0.038	0.566834	0.00208508	1
CTB	ENSG00000105976	MET	0.501	0.027	0.521273	0.00208508	1
CTB	ENSG00000189120	SP6	0.449	0.006	0.503437	0.00208508	1
CTB	ENSG00000164976	KIAA1161	0.467	0.009	0.493488	0.00208508	1
CTB	ENSG00000168824	NSG1	0.451	0.022	0.486976	0.00208508	1
CTB	ENSG00000123892	RAB38	0.415	0.015	0.379503	0.00208508	1
CTB	ENSG00000163624	CDS1	0.394	0.012	0.36497	0.00208508	1
CTB	ENSG00000105810	CDK6	0.451	0.073	0.265888	0.00208508	1
CTB	ENSG00000182985	CADM1	0.523	0.021	0.597021	0.0020924	1
CTB	ENSG00000112237	CCNC	0.636	0.162	0.414235	0.00213073	1
CTB	ENSG00000118640	VAMP8	0.889	0.355	0.941697	0.00214822	1
CTB	ENSG00000130520	LSM4	0.696	0.258	0.427923	0.00216999	1
CTB	ENSG00000182541	LIMK2	0.487	0.08	0.407395	0.00218259	1
CTB	ENSG00000114520	SNX4	0.532	0.095	0.399691	0.00218259	1
CTB	ENSG00000109854	HTATIP2	0.568	0.124	0.389985	0.00218259	1
CTB	ENSG00000120306	CYSTM1	0.762	0.187	0.745554	0.00224244	1
CTB	ENSG00000138413	IDH1	0.694	0.124	0.727627	0.00224244	1
CTB	ENSG00000140497	SCAMP2	0.61	0.141	0.404618	0.00229975	1
CTB	ENSG00000108639	SYNGR2	0.726	0.232	0.491994	0.00230029	1
CTB	ENSG00000126432	PRDX5	0.894	0.461	0.732555	0.00233714	1
CTB	ENSG00000197635	DPP4	0.627	0.096	0.586222	0.00237462	1
CTB	ENSG00000014216	CAPN1	0.683	0.13	0.653575	0.00242068	1
CTB	ENSG00000142937	RPS8	0.969	0.948	0.322985	0.00244755	1
CTB	ENSG00000141867	BRD4	0.698	0.197	0.49204	0.00252484	1
CTB	ENSG00000113583	C5orf15	0.532	0.149	0.280542	0.00255492	1
CTB	ENSG00000143799	PARP1	0.698	0.111	0.844514	0.00264382	1
CTB	ENSG00000130779	CLIP1	0.611	0.117	0.566504	0.00264382	1
CTB	ENSG00000233056	ERVH48-1	0.706	0.057	0.992534	0.00269199	1
CTB	ENSG00000185624	P4HB	0.903	0.422	0.989296	0.00271037	1
CTB	ENSG00000138069	RAB1A	0.81	0.344	0.525201	0.00271748	1
CTB	ENSG00000166946	CCNDBP1	0.819	0.202	1.16199	0.00271884	1
CTB	ENSG00000104763	ASAH1	0.775	0.268	0.540013	0.00272114	1
CTB	ENSG00000182551	ADI1	0.776	0.252	0.615181	0.00276624	1
CTB	ENSG00000082781	ITGB5	0.548	0.06	0.594973	0.0028094	1
CTB	ENSG00000066827	ZFAT	0.524	0.026	0.537421	0.0028094	1
CTB	ENSG00000102287	GABRE	0.452	0.032	0.530746	0.0028094	1
CTB	ENSG00000080503	SMARCA2	0.567	0.103	0.436631	0.0028094	1
CTB	ENSG00000212747	FAM127C	0.424	0.053	0.354818	0.0028094	1
CTB	ENSG00000124532	MRS2	0.442	0.054	0.337315	0.0028094	1
CTB	ENSG00000169105	CHST14	0.355	0.05	0.265417	0.0028094	1
CTB	ENSG00000163710	PCOLCE2	0.538	0.054	0.451917	0.00282364	1
CTB	ENSG00000151287	TEX30	0.528	0.078	0.419383	0.00282364	1
CTB	ENSG00000131652	THOC6	0.542	0.11	0.378159	0.00282364	1
CTB	ENSG00000143252	SDHC	0.644	0.188	0.396294	0.00289862	1
CTB	ENSG00000149541	B3GAT3	0.501	0.144	0.25487	0.00294066	1
CTB	ENSG00000177119	ANO6	0.433	0.106	0.264248	0.0029427	1
CTB	ENSG00000172270	BSG	0.911	0.468	0.981257	0.00295864	1
CTB	ENSG00000082438	COBLL1	0.543	0.131	0.509736	0.00298647	1
CTB	ENSG00000105701	FKBP8	0.746	0.329	0.278786	0.00302988	1
CTB	ENSG00000143158	MPC2	0.727	0.244	0.521683	0.00303834	1
CTB	ENSG00000173391	OLR1	0.724	0.076	0.946528	0.00307398	1
CTB	ENSG00000148671	ADIRF	0.732	0.167	0.637043	0.00307398	1
CTB	ENSG00000084754	HADHA	0.614	0.205	0.279392	0.00307398	1
CTB	ENSG00000159228	CBR1	0.547	0.114	0.530073	0.00314448	1
CTB	ENSG00000168002	POLR2G	0.597	0.204	0.263396	0.00314448	1
CTB	ENSG00000135111	TBX3	0.45	0.042	0.634945	0.00315428	1
CTB	ENSG00000102996	MMP15	0.538	0.054	0.57894	0.00315428	1
CTB	ENSG00000123374	CDK2	0.588	0.063	0.556539	0.00315428	1
CTB	ENSG00000185432	METTL7A	0.505	0.057	0.489365	0.00315428	1
CTB	ENSG00000099203	TMED1	0.614	0.156	0.432468	0.00315428	1
CTB	ENSG00000120915	EPHX2	0.37	0.016	0.351284	0.00315428	1
CTB	ENSG00000139146	FAM60A	0.501	0.106	0.285368	0.00315428	1
CTB	ENSG00000149925	ALDOA	0.896	0.565	0.467135	0.00320152	1
CTB	ENSG00000152137	HSPB8	0.709	0.145	0.95696	0.00328469	1
CTB	ENSG00000110955	ATP5B	0.824	0.387	0.654705	0.0033464	1
CTB	ENSG00000164294	GPX8	0.51	0.13	0.353708	0.0033641	1
CTB	ENSG00000101474	APMAP	0.741	0.151	0.720354	0.00338756	1
CTB	ENSG00000147853	AK3	0.632	0.136	0.550113	0.00348357	1
CTB	ENSG00000166971	AKTIP	0.474	0.089	0.343822	0.00348357	1
CTB	ENSG00000198959	TGM2	0.796	0.164	0.851871	0.00349692	1
CTB	ENSG00000124151	NCOA3	0.557	0.111	0.404495	0.00353734	1
CTB	ENSG00000130414	NDUFA10	0.674	0.182	0.476715	0.00362994	1
CTB	ENSG00000177156	TALDO1	0.812	0.256	0.859445	0.00366871	1
CTB	ENSG00000042753	AP2S1	0.81	0.348	0.545563	0.00368379	1
CTB	ENSG00000178952	TUFM	0.749	0.293	0.441784	0.00368379	1
CTB	ENSG00000054148	PHPT1	0.745	0.336	0.319603	0.00380983	1
CTB	ENSG00000119326	CTNNAL1	0.628	0.141	0.559402	0.00385563	1
CTB	ENSG00000163344	PMVK	0.669	0.167	0.512375	0.00385563	1
CTB	ENSG00000131037	EPS8L1	0.586	0.067	0.793512	0.00389909	1
CTB	ENSG00000148341	SH3GLB2	0.543	0.08	0.51365	0.00389909	1
CTB	ENSG00000105393	BABAM1	0.64	0.182	0.430356	0.00389909	1
CTB	ENSG00000169021	UQCRFS1	0.711	0.244	0.383578	0.00391087	1
CTB	ENSG00000049192	ADAMTS6	0.423	0.058	0.357263	0.00396228	1
CTB	ENSG00000185825	BCAP31	0.815	0.315	0.636049	0.00398288	1
CTB	ENSG00000167770	OTUB1	0.612	0.185	0.29426	0.00400788	1
CTB	ENSG00000138085	ATRAID	0.749	0.286	0.406125	0.00401662	1
CTB	ENSG00000127955	GNAI1	0.545	0.104	0.411135	0.00402278	1
CTB	ENSG00000241685	ARPC1A	0.632	0.21	0.364312	0.00410365	1
CTB	ENSG00000198856	OSTC	0.781	0.341	0.334336	0.00420347	1
CTB	ENSG00000087502	ERGIC2	0.686	0.199	0.464023	0.00425561	1
CTB	ENSG00000069329	VPS35	0.593	0.169	0.353148	0.00426343	1
CTB	ENSG00000154723	ATP5J	0.868	0.427	0.65426	0.00428525	1
CTB	ENSG00000169100	SLC25A6	0.89	0.639	0.599774	0.00428525	1
CTB	ENSG00000164904	ALDH7A1	0.661	0.064	0.799912	0.00429037	1
CTB	ENSG00000169583	CLIC3	0.825	0.237	0.863492	0.00435091	1
CTB	ENSG00000257103	LSM14A	0.663	0.235	0.280439	0.00435304	1
CTB	ENSG00000130332	LSM7	0.807	0.367	0.414369	0.0043931	1
CTB	ENSG00000099795	NDUFB7	0.794	0.37	0.35041	0.0043931	1
CTB	ENSG00000106028	SSBP1	0.708	0.272	0.32278	0.00439925	1
CTB	ENSG00000150054	MPP7	0.431	0.066	0.292012	0.00443307	1
CTB	ENSG00000052344	PRSS8	0.71	0.118	0.652002	0.00447908	1
CTB	ENSG00000140350	ANP32A	0.672	0.164	0.458225	0.00451094	1
CTB	ENSG00000101557	USP14	0.564	0.14	0.346404	0.00451094	1
CTB	ENSG00000168476	REEP4	0.401	0.071	0.270682	0.00451094	1
CTB	ENSG00000132517	SLC52A1	0.569	0.013	0.758554	0.00453206	1
CTB	ENSG00000140284	SLC27A2	0.467	0.013	0.627726	0.00453206	1
CTB	ENSG00000240563	L1TD1	0.462	0.021	0.512681	0.00453206	1
CTB	ENSG00000150048	CLEC1A	0.492	0.038	0.488931	0.00453206	1
CTB	ENSG00000124839	RAB17	0.443	0.009	0.467666	0.00453206	1
CTB	ENSG00000178234	GALNT11	0.481	0.083	0.461282	0.00453206	1
CTB	ENSG00000124749	COL21A1	0.438	0.029	0.456066	0.00453206	1
CTB	ENSG00000185305	ARL15	0.455	0.034	0.408456	0.00453206	1
CTB	ENSG00000076554	TPD52	0.55	0.065	0.406282	0.00453206	1
CTB	ENSG00000111879	FAM184A	0.359	0.013	0.393103	0.00453206	1
CTB	ENSG00000108375	RNF43	0.393	0.01	0.368501	0.00453206	1
CTB	ENSG00000198246	SLC29A3	0.403	0.036	0.354404	0.00453206	1
CTB	ENSG00000073803	MAP3K13	0.517	0.105	0.350018	0.00453206	1
CTB	ENSG00000204580	DDR1	0.394	0.032	0.344563	0.00453206	1
CTB	ENSG00000152779	SLC16A12	0.347	0.004	0.335202	0.00453206	1
CTB	ENSG00000087842	PIR	0.407	0.034	0.326492	0.00453206	1
CTB	ENSG00000115107	STEAP3	0.353	0.011	0.324016	0.00453206	1
CTB	ENSG00000091140	DLD	0.479	0.095	0.311346	0.00453206	1
CTB	ENSG00000130021	HDHD1	0.388	0.044	0.302196	0.00453206	1
CTB	ENSG00000164062	APEH	0.419	0.064	0.297044	0.00453206	1
CTB	ENSG00000170779	CDCA4	0.374	0.063	0.287014	0.00453206	1
CTB	ENSG00000113522	RAD50	0.429	0.085	0.277722	0.00453206	1
CTB	ENSG00000104413	ESRP1	0.345	0.036	0.269917	0.00453206	1
CTB	ENSG00000136891	TEX10	0.364	0.036	0.250619	0.00453206	1
CTB	ENSG00000099901	RANBP1	0.762	0.329	0.506627	0.00466988	1
CTB	ENSG00000116898	MRPS15	0.693	0.211	0.428928	0.00466988	1
CTB	ENSG00000106049	HIBADH	0.606	0.102	0.536853	0.00470998	1
CTB	ENSG00000149547	EI24	0.648	0.192	0.438775	0.00472159	1
CTB	ENSG00000159352	PSMD4	0.738	0.232	0.555396	0.00477057	1
CTB	ENSG00000087302	C14orf166	0.779	0.332	0.412375	0.00481054	1
CTB	ENSG00000091317	CMTM6	0.767	0.31	0.411109	0.00481579	1
CTB	ENSG00000137133	HINT2	0.557	0.147	0.352204	0.00487281	1
CTB	ENSG00000069275	NUCKS1	0.738	0.308	0.436842	0.00497491	1
CTB	ENSG00000123384	LRP1	0.598	0.154	0.364558	0.00519845	1
CTB	ENSG00000155660	PDIA4	0.734	0.227	0.548225	0.00522401	1
CTB	ENSG00000091640	SPAG7	0.638	0.225	0.291534	0.00535829	1
CTB	ENSG00000179091	CYC1	0.697	0.235	0.470152	0.00536088	1
CTB	ENSG00000255823	MTRNR2L8	0.763	0.251	1.31372	0.00567314	1
CTB	ENSG00000130770	ATPIF1	0.792	0.385	0.336639	0.00569066	1
CTB	ENSG00000120725	SIL1	0.691	0.163	0.623346	0.00570366	1
CTB	ENSG00000112576	CCND3	0.695	0.188	0.608268	0.00570366	1
CTB	ENSG00000163191	S100A11	0.96	0.703	0.753407	0.00589705	1
CTB	ENSG00000087460	GNAS	0.848	0.448	0.455522	0.00589705	1
CTB	ENSG00000128699	ORMDL1	0.746	0.216	0.578846	0.00601763	1
CTB	ENSG00000136003	ISCU	0.777	0.32	0.407945	0.00601763	1
CTB	ENSG00000198054	DSCR8	0.598	0.101	0.458698	0.00602598	1
CTB	ENSG00000160932	LY6E	0.812	0.521	0.592515	0.00610584	1
CTB	ENSG00000082397	EPB41L3	0.515	0.056	0.435248	0.00616507	1
CTB	ENSG00000146425	DYNLT1	0.721	0.25	0.401404	0.00624947	1
CTB	ENSG00000153130	SCOC	0.729	0.203	0.62244	0.00653182	1
CTB	ENSG00000039068	CDH1	0.662	0.051	0.852066	0.00654045	1
CTB	ENSG00000187772	LIN28B	0.579	0.054	0.602742	0.00654045	1
CTB	ENSG00000165124	SVEP1	0.638	0.033	0.917545	0.00654945	1
CTB	ENSG00000101846	STS	0.525	0.024	0.616659	0.00654945	1
CTB	ENSG00000170293	CMTM8	0.523	0.038	0.496748	0.00654945	1
CTB	ENSG00000091490	SEL1L3	0.5	0.03	0.473489	0.00654945	1
CTB	ENSG00000146828	SLC12A9	0.479	0.05	0.408486	0.00654945	1
CTB	ENSG00000148985	PGAP2	0.441	0.05	0.386184	0.00654945	1
CTB	ENSG00000170561	IRX2	0.372	0.044	0.339376	0.00654945	1
CTB	ENSG00000203485	INF2	0.494	0.131	0.322073	0.00654945	1
CTB	ENSG00000172785	CBWD1	0.435	0.073	0.277415	0.00654945	1
CTB	ENSG00000130560	UBAC1	0.561	0.063	0.52835	0.00665037	1
CTB	ENSG00000008018	PSMB1	0.852	0.398	0.690878	0.00670557	1
CTB	ENSG00000163634	THOC7	0.636	0.169	0.4188	0.00686635	1
CTB	ENSG00000164104	HMGB2	0.543	0.296	0.256066	0.00695051	1
CTB	ENSG00000067606	PRKCZ	0.604	0.104	0.853021	0.00696234	1
CTB	ENSG00000128050	PAICS	0.493	0.076	0.405258	0.00696234	1
CTB	ENSG00000198721	ECI2	0.51	0.083	0.404785	0.00696234	1
CTB	ENSG00000090263	MRPS33	0.57	0.146	0.32948	0.00696234	1
CTB	ENSG00000151233	GXYLT1	0.455	0.069	0.325574	0.00696234	1
CTB	ENSG00000061794	MRPS35	0.515	0.131	0.303236	0.00696234	1
CTB	ENSG00000081870	HSPB11	0.608	0.181	0.330286	0.00702211	1
CTB	ENSG00000169242	EFNA1	0.784	0.19	0.794243	0.00712618	1
CTB	ENSG00000110917	MLEC	0.591	0.174	0.280204	0.00712618	1
CTB	ENSG00000107438	PDLIM1	0.753	0.238	0.541681	0.00715028	1
CTB	ENSG00000129636	ITFG1	0.662	0.189	0.455505	0.0071834	1
CTB	ENSG00000168890	TMEM150A	0.605	0.067	0.750462	0.00723103	1
CTB	ENSG00000070540	WIPI1	0.444	0.12	0.294236	0.00723103	1
CTB	ENSG00000106066	CPVL	0.625	0.095	0.689194	0.00731982	1
CTB	ENSG00000137872	SEMA6D	0.409	0.021	0.449847	0.00731982	1
CTB	ENSG00000145703	IQGAP2	0.526	0.074	0.325716	0.00731982	1
CTB	ENSG00000248538	RP11-10A14.5	0.393	0.055	0.293972	0.00731982	1
CTB	ENSG00000117450	PRDX1	0.91	0.497	0.981642	0.00732441	1
CTB	ENSG00000137207	YIPF3	0.7	0.232	0.428753	0.00745274	1
CTB	ENSG00000173163	COMMD1	0.522	0.137	0.293305	0.00752407	1
CTB	ENSG00000129925	TMEM8A	0.55	0.052	0.596977	0.00763654	1
CTB	ENSG00000184368	MAP7D2	0.5	0.01	0.564936	0.00763654	1
CTB	ENSG00000173402	DAG1	0.68	0.122	0.704593	0.00764291	1
CTB	ENSG00000125863	MKKS	0.585	0.133	0.398947	0.00764291	1
CTB	ENSG00000100348	TXN2	0.672	0.215	0.370786	0.00781723	1
CTB	ENSG00000197223	C1D	0.626	0.203	0.27627	0.0078208	1
CTB	ENSG00000123562	MORF4L2	0.892	0.433	0.58326	0.0079056	1
CTB	ENSG00000138074	SLC5A6	0.556	0.049	0.556576	0.00807637	1
CTB	ENSG00000173598	NUDT4	0.764	0.221	0.56094	0.00810388	1
CTB	ENSG00000110717	NDUFS8	0.706	0.262	0.3717	0.00812906	1
CTB	ENSG00000184924	PTRHD1	0.637	0.169	0.40586	0.00823774	1
CTB	ENSG00000172586	CHCHD1	0.644	0.166	0.397738	0.00823774	1
CTB	ENSG00000180190	TDRP	0.689	0.072	0.804641	0.0083965	1
CTB	ENSG00000168710	AHCYL1	0.467	0.119	0.262703	0.0083965	1
CTB	ENSG00000138593	SECISBP2L	0.524	0.11	0.552074	0.00854137	1
CTB	ENSG00000128609	NDUFA5	0.694	0.267	0.25033	0.00868407	1
CTB	ENSG00000113845	TIMMDC1	0.636	0.162	0.471505	0.00875217	1
CTB	ENSG00000134215	VAV3	0.623	0.075	0.596718	0.00888731	1
CTB	ENSG00000104881	PPP1R13L	0.497	0.109	0.351477	0.00888731	1
CTB	ENSG00000133104	SPG20	0.478	0.128	0.276474	0.00888731	1
CTB	ENSG00000175898	CTD-2369P2.2	0.534	0.069	0.52011	0.00910867	1
CTB	ENSG00000206053	HN1L	0.568	0.115	0.399553	0.00910867	1
CTB	ENSG00000146476	C6orf211	0.428	0.081	0.296929	0.00910867	1
CTB	ENSG00000171227	TMEM37	0.382	0.052	0.285897	0.00910867	1
CTB	ENSG00000116288	PARK7	0.799	0.387	0.37208	0.00922036	1
CTB	ENSG00000153774	CFDP1	0.614	0.224	0.251732	0.00922036	1
CTB	ENSG00000213585	VDAC1	0.799	0.325	0.605998	0.00932374	1
CTB	ENSG00000064961	HMG20B	0.54	0.161	0.291366	0.00933316	1
CTB	ENSG00000099797	TECR	0.798	0.311	0.489122	0.00943498	1
CTB	ENSG00000138463	DIRC2	0.413	0.048	0.370871	0.00944514	1
CTB	ENSG00000183844	FAM3B	0.516	0.018	0.62547	0.00958437	1
CTB	ENSG00000146535	GNA12	0.568	0.071	0.583916	0.00958437	1
CTB	ENSG00000166532	RIMKLB	0.539	0.065	0.519142	0.00958437	1
CTB	ENSG00000237289	CKMT1B	0.476	0.008	0.507783	0.00958437	1
CTB	ENSG00000159423	ALDH4A1	0.369	0.011	0.337595	0.00958437	1
CTB	ENSG00000182107	TMEM30B	0.385	0.02	0.33732	0.00958437	1
CTB	ENSG00000180758	GPR157	0.331	0.017	0.303443	0.00958437	1
CTB	ENSG00000152229	PSTPIP2	0.371	0.023	0.295646	0.00958437	1
CTB	ENSG00000139926	FRMD6	0.382	0.065	0.291615	0.00958437	1
CTB	ENSG00000131100	ATP6V1E1	0.692	0.209	0.48041	0.00958469	1
CTB	ENSG00000128654	MTX2	0.564	0.125	0.407848	0.00964868	1
CTB	ENSG00000183172	SMDT1	0.727	0.306	0.273492	0.00971049	1
CTB	ENSG00000172172	MRPL13	0.537	0.136	0.304736	0.00971214	1
CTB	ENSG00000115233	PSMD14	0.615	0.165	0.392883	0.00977021	1
CTB	ENSG00000169764	UGP2	0.841	0.355	0.569157	0.00982794	1
CTB	ENSG00000074071	MRPS34	0.608	0.2	0.283295	0.00984928	1
CTB	ENSG00000179218	CALR	0.891	0.536	0.606478	0.00998786	1
Decidual	ENSG00000011465	DCN	0.989	0.239	2.9104	1.13e-08	0.000290711
Decidual	ENSG00000107317	PTGDS	0.847	0.143	1.39785	6.41e-08	0.00165464
Decidual	ENSG00000139329	LUM	0.991	0.259	3.33552	6.83e-08	0.00176216
Decidual	ENSG00000038427	VCAN	0.822	0.073	1.51001	1.05e-07	0.0027186
Decidual	ENSG00000100097	LGALS1	0.996	0.589	1.71684	1.48e-07	0.00382077
Decidual	ENSG00000109846	CRYAB	0.938	0.177	2.08381	1.5e-07	0.003872
Decidual	ENSG00000114115	RBP1	0.927	0.112	2.84113	1.79e-07	0.00461148
Decidual	ENSG00000141753	IGFBP4	0.959	0.155	2.83987	2.45e-07	0.0063137
Decidual	ENSG00000187479	C11orf96	0.881	0.132	1.90741	2.86e-07	0.00738875
Decidual	ENSG00000008394	MGST1	0.882	0.042	2.25344	3.51e-07	0.00904521
Decidual	ENSG00000154096	THY1	0.832	0.043	2.01262	3.51e-07	0.00904521
Decidual	ENSG00000159674	SPON2	0.867	0.105	1.54067	3.51e-07	0.00904521
Decidual	ENSG00000152377	SPOCK1	0.807	0.012	1.48919	3.51e-07	0.00904521
Decidual	ENSG00000106333	PCOLCE	0.824	0.062	1.44957	3.51e-07	0.00904521
Decidual	ENSG00000165949	IFI27	0.876	0.203	1.19075	3.51e-07	0.00904521
Decidual	ENSG00000198832	SELM	0.935	0.308	1.50769	3.81e-07	0.00982788
Decidual	ENSG00000197766	CFD	0.942	0.237	2.15213	3.89e-07	0.0100308
Decidual	ENSG00000167779	IGFBP6	0.917	0.134	2.38621	4.52e-07	0.0116733
Decidual	ENSG00000115457	IGFBP2	0.952	0.126	3.21792	7.16e-07	0.0184716
Decidual	ENSG00000146678	IGFBP1	0.869	0.157	3.87194	7.91e-07	0.0204052
Decidual	ENSG00000197956	S100A6	0.993	0.795	1.07766	1.04e-06	0.0269527
Decidual	ENSG00000166482	MFAP4	0.853	0.094	1.79623	1.1e-06	0.0285096
Decidual	ENSG00000129009	ISLR	0.839	0.022	1.69144	1.1e-06	0.0285096
Decidual	ENSG00000088882	CPXM1	0.809	0.04	1.42223	1.1e-06	0.0285096
Decidual	ENSG00000161281	COX7A1	0.835	0.102	1.3862	1.1e-06	0.0285096
Decidual	ENSG00000163359	COL6A3	0.793	0.044	1.0777	1.1e-06	0.0285096
Decidual	ENSG00000175482	POLD4	0.836	0.299	0.926239	1.1e-06	0.0285096
Decidual	ENSG00000168140	VASN	0.752	0.083	0.903806	1.1e-06	0.0285096
Decidual	ENSG00000107984	DKK1	0.927	0.074	3.28594	1.12e-06	0.0289018
Decidual	ENSG00000135404	CD63	0.963	0.648	1.13966	1.25e-06	0.0322481
Decidual	ENSG00000152583	SPARCL1	0.858	0.024	1.89129	1.3e-06	0.0334977
Decidual	ENSG00000120913	PDLIM2	0.838	0.224	1.15255	1.71e-06	0.0440654
Decidual	ENSG00000166741	NNMT	0.866	0.17	0.984236	2.01e-06	0.0518956
Decidual	ENSG00000146674	IGFBP3	0.864	0.252	1.46574	2.62e-06	0.0676221
Decidual	ENSG00000181061	HIGD1A	0.835	0.289	0.916388	2.81e-06	0.072574
Decidual	ENSG00000184557	SOCS3	0.795	0.224	0.779581	3.09e-06	0.0798035
Decidual	ENSG00000117594	HSD11B1	0.807	0.036	2.6629	3.31e-06	0.0853472
Decidual	ENSG00000069535	MAOB	0.795	0.011	1.43375	3.31e-06	0.0853472
Decidual	ENSG00000182326	C1S	0.845	0.094	1.38094	3.31e-06	0.0853472
Decidual	ENSG00000087245	MMP2	0.836	0.102	1.37912	3.31e-06	0.0853472
Decidual	ENSG00000198963	RORB	0.786	0.005	1.28194	3.31e-06	0.0853472
Decidual	ENSG00000131711	MAP1B	0.784	0.079	1.05593	3.31e-06	0.0853472
Decidual	ENSG00000154736	ADAMTS5	0.694	0.026	0.994684	3.31e-06	0.0853472
Decidual	ENSG00000133027	PEMT	0.733	0.095	0.948185	3.31e-06	0.0853472
Decidual	ENSG00000171227	TMEM37	0.714	0.08	0.88562	3.31e-06	0.0853472
Decidual	ENSG00000119632	IFI27L2	0.807	0.123	0.734236	3.31e-06	0.0853472
Decidual	ENSG00000158747	NBL1	0.751	0.099	0.73033	3.31e-06	0.0853472
Decidual	ENSG00000134853	PDGFRA	0.661	0.036	0.578412	3.31e-06	0.0853472
Decidual	ENSG00000117143	UAP1	0.717	0.154	0.574764	3.31e-06	0.0853472
Decidual	ENSG00000197256	KANK2	0.642	0.059	0.455512	3.31e-06	0.0853472
Decidual	ENSG00000162576	MXRA8	0.825	0.07	1.26261	3.31e-06	0.0853493
Decidual	ENSG00000180447	GAS1	0.81	0.048	1.84006	3.43e-06	0.0885087
Decidual	ENSG00000163520	FBLN2	0.769	0.083	0.900457	3.43e-06	0.0885087
Decidual	ENSG00000140545	MFGE8	0.886	0.093	1.85551	4.59e-06	0.118353
Decidual	ENSG00000198467	TPM2	0.891	0.099	1.54315	4.59e-06	0.118353
Decidual	ENSG00000177700	POLR2L	0.925	0.614	0.684806	4.75e-06	0.122584
Decidual	ENSG00000182534	MXRA7	0.793	0.136	0.899301	5.27e-06	0.135856
Decidual	ENSG00000189058	APOD	0.901	0.117	2.00297	7.15e-06	0.184564
Decidual	ENSG00000101439	CST3	0.968	0.53	1.22387	7.19e-06	0.185454
Decidual	ENSG00000198959	TGM2	0.911	0.235	2.02541	7.88e-06	0.203428
Decidual	ENSG00000035862	TIMP2	0.869	0.308	0.620403	8.2e-06	0.211634
Decidual	ENSG00000181458	TMEM45A	0.886	0.175	2.16183	8.21e-06	0.211864
Decidual	ENSG00000110651	CD81	0.863	0.266	1.30655	8.27e-06	0.213286
Decidual	ENSG00000243927	MRPS6	0.832	0.333	1.22335	8.48e-06	0.218763
Decidual	ENSG00000101335	MYL9	0.947	0.108	2.22748	8.55e-06	0.220525
Decidual	ENSG00000167397	VKORC1	0.869	0.298	1.15723	9.4e-06	0.242474
Decidual	ENSG00000116171	SCP2	0.771	0.312	0.2717	9.4e-06	0.242474
Decidual	ENSG00000004776	HSPB6	0.852	0.025	1.85834	9.43e-06	0.243292
Decidual	ENSG00000150687	PRSS23	0.847	0.135	1.3839	9.43e-06	0.243292
Decidual	ENSG00000237125	HAND2-AS1	0.797	0.022	1.28796	9.43e-06	0.243292
Decidual	ENSG00000125730	C3	0.73	0.034	1.02087	9.43e-06	0.243292
Decidual	ENSG00000140937	CDH11	0.742	0.037	0.927508	9.43e-06	0.243292
Decidual	ENSG00000175040	CHST2	0.691	0.021	0.829788	9.43e-06	0.243292
Decidual	ENSG00000172638	EFEMP2	0.775	0.069	0.794424	9.43e-06	0.243292
Decidual	ENSG00000132205	EMILIN2	0.715	0.035	0.755682	9.43e-06	0.243292
Decidual	ENSG00000169902	TPST1	0.716	0.046	0.695867	9.43e-06	0.243292
Decidual	ENSG00000129226	CD68	0.778	0.176	0.669962	9.43e-06	0.243292
Decidual	ENSG00000171621	SPSB1	0.671	0.069	0.562572	9.43e-06	0.243292
Decidual	ENSG00000132329	RAMP1	0.836	0.047	1.87918	9.46e-06	0.244205
Decidual	ENSG00000103196	CRISPLD2	0.847	0.138	1.26186	9.46e-06	0.244205
Decidual	ENSG00000183722	LHFP	0.738	0.137	0.558095	9.46e-06	0.244205
Decidual	ENSG00000164442	CITED2	0.883	0.36	1.40162	1.03e-05	0.264797
Decidual	ENSG00000172179	PRL	0.771	0.042	2.76655	1.09e-05	0.28123
Decidual	ENSG00000067113	PPAP2A	0.82	0.129	1.32002	1.11e-05	0.285944
Decidual	ENSG00000149131	SERPING1	0.897	0.304	1.26093	1.11e-05	0.285944
Decidual	ENSG00000100234	TIMP3	0.984	0.502	2.15715	1.15e-05	0.296479
Decidual	ENSG00000107438	PDLIM1	0.902	0.294	1.23951	1.17e-05	0.30176
Decidual	ENSG00000073712	FERMT2	0.756	0.181	0.764977	1.23e-05	0.31659
Decidual	ENSG00000112667	DNPH1	0.685	0.152	0.401188	1.44e-05	0.371972
Decidual	ENSG00000159840	ZYX	0.76	0.205	0.465723	1.63e-05	0.421121
Decidual	ENSG00000115594	IL1R1	0.808	0.132	1.06999	1.66e-05	0.427219
Decidual	ENSG00000189171	S100A13	0.873	0.312	1.04237	1.72e-05	0.444522
Decidual	ENSG00000159403	C1R	0.846	0.137	1.23863	1.85e-05	0.476674
Decidual	ENSG00000109113	RAB34	0.746	0.111	0.655744	1.85e-05	0.476674
Decidual	ENSG00000257923	CUX1	0.689	0.185	0.280561	1.85e-05	0.476674
Decidual	ENSG00000148180	GSN	0.843	0.305	1.2436	2.09e-05	0.539095
Decidual	ENSG00000189043	NDUFA4	0.917	0.586	0.740119	2.34e-05	0.603206
Decidual	ENSG00000116962	NID1	0.751	0.065	0.817601	2.5e-05	0.643907
Decidual	ENSG00000110492	MDK	0.783	0.13	1.7603	2.57e-05	0.662074
Decidual	ENSG00000183971	NPW	0.632	0.025	1.67888	2.57e-05	0.662074
Decidual	ENSG00000154175	ABI3BP	0.767	0.049	1.30053	2.57e-05	0.662074
Decidual	ENSG00000143387	CTSK	0.729	0.026	1.21949	2.57e-05	0.662074
Decidual	ENSG00000064886	CHI3L2	0.692	0.031	1.08835	2.57e-05	0.662074
Decidual	ENSG00000169116	PARM1	0.651	0.011	0.9476	2.57e-05	0.662074
Decidual	ENSG00000086289	EPDR1	0.673	0.009	0.891591	2.57e-05	0.662074
Decidual	ENSG00000128918	ALDH1A2	0.67	0.006	0.779085	2.57e-05	0.662074
Decidual	ENSG00000140092	FBLN5	0.707	0.049	0.744757	2.57e-05	0.662074
Decidual	ENSG00000102802	MEDAG	0.623	0.047	0.597254	2.57e-05	0.662074
Decidual	ENSG00000087116	ADAMTS2	0.645	0.019	0.57084	2.57e-05	0.662074
Decidual	ENSG00000104368	PLAT	0.571	0.038	0.52054	2.57e-05	0.662074
Decidual	ENSG00000124104	SNX21	0.626	0.032	0.509033	2.57e-05	0.662074
Decidual	ENSG00000116005	PCYOX1	0.687	0.137	0.471387	2.57e-05	0.662074
Decidual	ENSG00000243279	PRAF2	0.661	0.088	0.420218	2.57e-05	0.662074
Decidual	ENSG00000164733	CTSB	0.893	0.403	1.08692	2.59e-05	0.669552
Decidual	ENSG00000171105	INSR	0.7	0.128	0.598942	2.76e-05	0.712136
Decidual	ENSG00000174917	C19orf70	0.8	0.34	0.376403	2.76e-05	0.712136
Decidual	ENSG00000145730	PAM	0.768	0.132	0.879497	2.86e-05	0.738735
Decidual	ENSG00000123989	CHPF	0.735	0.246	0.350788	3.28e-05	0.846743
Decidual	ENSG00000120738	EGR1	0.881	0.328	0.984524	3.53e-05	0.911299
Decidual	ENSG00000173486	FKBP2	0.86	0.396	0.930593	3.59e-05	0.926595
Decidual	ENSG00000176788	BASP1	0.818	0.208	0.946303	3.59e-05	0.926647
Decidual	ENSG00000182704	TSKU	0.734	0.091	0.925262	3.76e-05	0.969646
Decidual	ENSG00000142694	EVA1B	0.677	0.151	0.367241	4.09e-05	1
Decidual	ENSG00000112902	SEMA5A	0.601	0.042	0.551117	4.3e-05	1
Decidual	ENSG00000113621	TXNDC15	0.695	0.156	0.447513	4.3e-05	1
Decidual	ENSG00000131981	LGALS3	0.917	0.457	1.36271	4.36e-05	1
Decidual	ENSG00000108679	LGALS3BP	0.837	0.327	0.400224	4.56e-05	1
Decidual	ENSG00000168461	RAB31	0.787	0.171	0.830948	4.64e-05	1
Decidual	ENSG00000103363	TCEB2	0.926	0.624	0.800825	4.66e-05	1
Decidual	ENSG00000157110	RBPMS	0.69	0.193	0.326647	4.85e-05	1
Decidual	ENSG00000153250	RBMS1	0.786	0.274	0.503318	4.91e-05	1
Decidual	ENSG00000075142	SRI	0.791	0.316	0.379399	5.3e-05	1
Decidual	ENSG00000142089	IFITM3	0.906	0.5	0.476588	5.36e-05	1
Decidual	ENSG00000131435	PDLIM4	0.725	0.109	0.552991	5.53e-05	1
Decidual	ENSG00000204209	DAXX	0.644	0.095	0.410007	5.53e-05	1
Decidual	ENSG00000143878	RHOB	0.88	0.404	0.781591	5.78e-05	1
Decidual	ENSG00000167996	FTH1	0.998	0.964	0.599941	5.89e-05	1
Decidual	ENSG00000102760	RGCC	0.913	0.429	1.61439	5.93e-05	1
Decidual	ENSG00000082641	NFE2L1	0.699	0.157	0.431979	5.97e-05	1
Decidual	ENSG00000172965	MIR4435-1HG	0.81	0.223	0.882417	6.02e-05	1
Decidual	ENSG00000114850	SSR3	0.84	0.33	0.736759	6.39e-05	1
Decidual	ENSG00000214063	TSPAN4	0.782	0.212	0.665484	6.4e-05	1
Decidual	ENSG00000255302	EID1	0.846	0.358	0.726814	6.52e-05	1
Decidual	ENSG00000174807	CD248	0.851	0.042	2.18272	6.68e-05	1
Decidual	ENSG00000114251	WNT5A	0.666	0.018	1.32796	6.68e-05	1
Decidual	ENSG00000164920	OSR2	0.759	0.081	1.05624	6.68e-05	1
Decidual	ENSG00000143125	PROK1	0.626	0.02	0.998535	6.68e-05	1
Decidual	ENSG00000149090	PAMR1	0.717	0.024	0.866358	6.68e-05	1
Decidual	ENSG00000000971	CFH	0.658	0.028	0.806862	6.68e-05	1
Decidual	ENSG00000181104	F2R	0.712	0.052	0.76317	6.68e-05	1
Decidual	ENSG00000071967	CYBRD1	0.756	0.065	0.713933	6.68e-05	1
Decidual	ENSG00000103260	METRN	0.719	0.068	0.697842	6.68e-05	1
Decidual	ENSG00000118432	CNR1	0.597	0.004	0.674544	6.68e-05	1
Decidual	ENSG00000184937	WT1	0.66	0.008	0.646379	6.68e-05	1
Decidual	ENSG00000168038	ULK4	0.579	0.029	0.638354	6.68e-05	1
Decidual	ENSG00000132669	RIN2	0.568	0.067	0.579209	6.68e-05	1
Decidual	ENSG00000057252	SOAT1	0.68	0.128	0.507593	6.68e-05	1
Decidual	ENSG00000124006	OBSL1	0.662	0.117	0.505649	6.68e-05	1
Decidual	ENSG00000101955	SRPX	0.684	0.082	0.502222	6.68e-05	1
Decidual	ENSG00000155324	GRAMD3	0.64	0.098	0.432863	6.68e-05	1
Decidual	ENSG00000170370	EMX2	0.506	0.004	0.411388	6.68e-05	1
Decidual	ENSG00000134285	FKBP11	0.68	0.169	0.364044	6.68e-05	1
Decidual	ENSG00000151914	DST	0.66	0.144	0.350569	6.68e-05	1
Decidual	ENSG00000136235	GPNMB	0.614	0.068	0.340579	6.68e-05	1
Decidual	ENSG00000099337	KCNK6	0.497	0.028	0.336532	6.68e-05	1
Decidual	ENSG00000172292	CERS6	0.575	0.055	0.331946	6.68e-05	1
Decidual	ENSG00000197594	ENPP1	0.587	0.039	0.324232	6.68e-05	1
Decidual	ENSG00000120896	SORBS3	0.655	0.149	0.320377	6.68e-05	1
Decidual	ENSG00000168961	LGALS9	0.6	0.11	0.313119	6.68e-05	1
Decidual	ENSG00000266964	FXYD1	0.81	0.071	1.33921	6.77e-05	1
Decidual	ENSG00000145050	MANF	0.779	0.326	0.396076	6.83e-05	1
Decidual	ENSG00000243449	C4orf48	0.714	0.212	0.312392	7.3e-05	1
Decidual	ENSG00000089220	PEBP1	0.847	0.406	0.423298	7.46e-05	1
Decidual	ENSG00000197746	PSAP	0.905	0.54	0.315953	7.49e-05	1
Decidual	ENSG00000104765	BNIP3L	0.781	0.254	0.451844	7.67e-05	1
Decidual	ENSG00000103266	STUB1	0.753	0.233	0.451033	7.75e-05	1
Decidual	ENSG00000085117	CD82	0.762	0.141	1.08838	8.23e-05	1
Decidual	ENSG00000185215	TNFAIP2	0.756	0.13	0.764609	8.23e-05	1
Decidual	ENSG00000166979	EVA1C	0.671	0.039	0.629535	8.31e-05	1
Decidual	ENSG00000088832	FKBP1A	0.88	0.458	0.832483	8.52e-05	1
Decidual	ENSG00000177556	ATOX1	0.826	0.364	0.40375	8.78e-05	1
Decidual	ENSG00000154734	ADAMTS1	0.757	0.191	0.935784	9.46e-05	1
Decidual	ENSG00000026025	VIM	0.974	0.586	0.821043	9.68e-05	1
Decidual	ENSG00000068831	RASGRP2	0.779	0.045	1.22934	9.81e-05	1
Decidual	ENSG00000115461	IGFBP5	0.777	0.076	2.71329	9.84e-05	1
Decidual	ENSG00000115685	PPP1R7	0.676	0.183	0.316009	0.000106995	1
Decidual	ENSG00000001036	FUCA2	0.66	0.163	0.347468	0.000107497	1
Decidual	ENSG00000221869	CEBPD	0.842	0.372	0.676558	0.000107708	1
Decidual	ENSG00000085063	CD59	0.896	0.446	1.06195	0.000114154	1
Decidual	ENSG00000180817	PPA1	0.767	0.322	0.396578	0.000120284	1
Decidual	ENSG00000173334	TRIB1	0.61	0.147	0.394613	0.000121837	1
Decidual	ENSG00000153487	ING1	0.679	0.103	0.68869	0.000122083	1
Decidual	ENSG00000176170	SPHK1	0.562	0.115	0.354851	0.000122083	1
Decidual	ENSG00000126005	MMP24-AS1	0.672	0.177	0.351922	0.000122083	1
Decidual	ENSG00000188643	S100A16	0.748	0.129	0.785437	0.000126367	1
Decidual	ENSG00000119655	NPC2	0.905	0.459	0.947359	0.000128152	1
Decidual	ENSG00000163453	IGFBP7	0.93	0.268	0.960681	0.000136638	1
Decidual	ENSG00000006042	TMEM98	0.749	0.073	0.845781	0.000138519	1
Decidual	ENSG00000166033	HTRA1	0.801	0.217	0.460283	0.000138519	1
Decidual	ENSG00000170275	CRTAP	0.709	0.166	0.439976	0.000138519	1
Decidual	ENSG00000197702	PARVA	0.689	0.152	0.376073	0.000138519	1
Decidual	ENSG00000169604	ANTXR1	0.7	0.051	0.700504	0.000138605	1
Decidual	ENSG00000144824	PHLDB2	0.595	0.158	0.300412	0.000138605	1
Decidual	ENSG00000111341	MGP	0.855	0.211	0.559378	0.000152037	1
Decidual	ENSG00000121039	RDH10	0.687	0.105	0.601869	0.00015753	1
Decidual	ENSG00000156587	UBE2L6	0.74	0.192	0.493321	0.00015753	1
Decidual	ENSG00000167601	AXL	0.819	0.048	1.2655	0.000158817	1
Decidual	ENSG00000135821	GLUL	0.862	0.358	0.907927	0.00016114	1
Decidual	ENSG00000124479	NDP	0.663	0.006	1.24832	0.000166986	1
Decidual	ENSG00000101938	CHRDL1	0.718	0.022	1.18774	0.000166986	1
Decidual	ENSG00000198576	ARC	0.637	0.039	1.18573	0.000166986	1
Decidual	ENSG00000115602	IL1RL1	0.629	0.052	1.04794	0.000166986	1
Decidual	ENSG00000168079	SCARA5	0.702	0.004	0.970843	0.000166986	1
Decidual	ENSG00000162366	PDZK1IP1	0.514	0.011	0.931449	0.000166986	1
Decidual	ENSG00000127083	OMD	0.645	0.003	0.82312	0.000166986	1
Decidual	ENSG00000115525	ST3GAL5	0.68	0.057	0.788589	0.000166986	1
Decidual	ENSG00000165092	ALDH1A1	0.638	0.03	0.765238	0.000166986	1
Decidual	ENSG00000132640	BTBD3	0.674	0.076	0.724326	0.000166986	1
Decidual	ENSG00000124731	TREM1	0.591	0.04	0.659284	0.000166986	1
Decidual	ENSG00000101911	PRPS2	0.589	0.04	0.557595	0.000166986	1
Decidual	ENSG00000196208	GREB1	0.529	0.004	0.543576	0.000166986	1
Decidual	ENSG00000257894	RP1-78O14.1	0.575	0.003	0.514618	0.000166986	1
Decidual	ENSG00000092068	SLC7A8	0.568	0.031	0.467411	0.000166986	1
Decidual	ENSG00000100321	SYNGR1	0.606	0.098	0.408629	0.000166986	1
Decidual	ENSG00000166165	CKB	0.503	0.052	0.403513	0.000166986	1
Decidual	ENSG00000198682	PAPSS2	0.543	0.028	0.39613	0.000166986	1
Decidual	ENSG00000167191	GPRC5B	0.573	0.05	0.392543	0.000166986	1
Decidual	ENSG00000101493	ZNF516	0.514	0.012	0.369027	0.000166986	1
Decidual	ENSG00000119681	LTBP2	0.51	0.02	0.359218	0.000166986	1
Decidual	ENSG00000125520	SLC2A4RG	0.598	0.077	0.330462	0.000166986	1
Decidual	ENSG00000112715	VEGFA	0.593	0.091	0.32949	0.000166986	1
Decidual	ENSG00000165948	IFI27L1	0.584	0.076	0.31877	0.000166986	1
Decidual	ENSG00000143653	SCCPDH	0.617	0.119	0.315647	0.000166986	1
Decidual	ENSG00000169071	ROR2	0.495	0.009	0.310511	0.000166986	1
Decidual	ENSG00000186111	PIP5K1C	0.497	0.041	0.290627	0.000166986	1
Decidual	ENSG00000087884	AAMDC	0.657	0.155	0.285721	0.000166986	1
Decidual	ENSG00000129187	DCTD	0.619	0.132	0.253079	0.000166986	1
Decidual	ENSG00000176046	NUPR1	0.871	0.283	0.764582	0.000167188	1
Decidual	ENSG00000129562	DAD1	0.835	0.402	0.45564	0.000171299	1
Decidual	ENSG00000136160	EDNRB	0.653	0.127	0.599839	0.000178867	1
Decidual	ENSG00000154153	FAM134B	0.643	0.085	0.452874	0.000178867	1
Decidual	ENSG00000134153	EMC7	0.762	0.28	0.511981	0.000182709	1
Decidual	ENSG00000117691	NENF	0.846	0.331	0.76936	0.000187403	1
Decidual	ENSG00000117592	PRDX6	0.855	0.484	0.316561	0.000190959	1
Decidual	ENSG00000164096	C4orf3	0.82	0.41	0.299657	0.000192453	1
Decidual	ENSG00000152082	MZT2B	0.884	0.438	1.01986	0.000200441	1
Decidual	ENSG00000143870	PDIA6	0.844	0.398	0.644943	0.000202855	1
Decidual	ENSG00000104870	FCGRT	0.77	0.196	0.26148	0.0002029	1
Decidual	ENSG00000152661	GJA1	0.79	0.186	0.935573	0.000205976	1
Decidual	ENSG00000222041	LINC00152	0.72	0.243	0.314376	0.000206237	1
Decidual	ENSG00000075624	ACTB	0.992	0.895	0.547996	0.000222051	1
Decidual	ENSG00000074416	MGLL	0.713	0.204	0.590606	0.000227482	1
Decidual	ENSG00000126458	RRAS	0.774	0.132	0.927058	0.000229943	1
Decidual	ENSG00000141424	SLC39A6	0.7	0.12	0.59013	0.000231848	1
Decidual	ENSG00000115306	SPTBN1	0.716	0.19	0.282475	0.000231848	1
Decidual	ENSG00000102265	TIMP1	0.979	0.459	0.649283	0.000239314	1
Decidual	ENSG00000136826	KLF4	0.805	0.32	0.477751	0.000239548	1
Decidual	ENSG00000092841	MYL6	0.961	0.803	0.575656	0.000243758	1
Decidual	ENSG00000175602	CCDC85B	0.827	0.294	0.504466	0.000253823	1
Decidual	ENSG00000164107	HAND2	0.764	0.023	1.04251	0.00026034	1
Decidual	ENSG00000112769	LAMA4	0.659	0.074	0.510042	0.00026034	1
Decidual	ENSG00000163297	ANTXR2	0.639	0.142	0.266592	0.00026034	1
Decidual	ENSG00000134590	FAM127A	0.707	0.219	0.285459	0.000260748	1
Decidual	ENSG00000213722	DDAH2	0.783	0.187	0.58866	0.000262076	1
Decidual	ENSG00000241685	ARPC1A	0.736	0.257	0.345569	0.000262076	1
Decidual	ENSG00000163956	LRPAP1	0.878	0.391	1.18324	0.000262703	1
Decidual	ENSG00000161203	AP2M1	0.832	0.384	0.494066	0.000263964	1
Decidual	ENSG00000091986	CCDC80	0.717	0.183	0.41527	0.000268893	1
Decidual	ENSG00000115129	TP53I3	0.652	0.087	0.577433	0.000290193	1
Decidual	ENSG00000196507	TCEAL3	0.784	0.071	0.958455	0.000294476	1
Decidual	ENSG00000108551	RASD1	0.671	0.133	0.89829	0.000294476	1
Decidual	ENSG00000138175	ARL3	0.709	0.13	0.538513	0.000294476	1
Decidual	ENSG00000141756	FKBP10	0.706	0.1	0.443647	0.000294476	1
Decidual	ENSG00000049323	LTBP1	0.65	0.144	0.412834	0.000294476	1
Decidual	ENSG00000130313	PGLS	0.759	0.286	0.291905	0.000304146	1
Decidual	ENSG00000151366	NDUFC2	0.795	0.374	0.306969	0.000314541	1
Decidual	ENSG00000149380	P4HA3	0.665	0.032	0.960131	0.000332769	1
Decidual	ENSG00000101444	AHCY	0.703	0.13	0.598337	0.000332769	1
Decidual	ENSG00000138758	2019-09-11	0.775	0.211	0.521048	0.000332769	1
Decidual	ENSG00000159884	CCDC107	0.733	0.192	0.422549	0.000332769	1
Decidual	ENSG00000137509	PRCP	0.65	0.197	0.392415	0.000332769	1
Decidual	ENSG00000074696	PTPLAD1	0.667	0.189	0.298563	0.000332769	1
Decidual	ENSG00000054148	PHPT1	0.813	0.383	0.308024	0.000340324	1
Decidual	ENSG00000159335	PTMS	0.822	0.358	0.357527	0.000350449	1
Decidual	ENSG00000120885	CLU	0.833	0.252	0.572229	0.000350696	1
Decidual	ENSG00000148737	TCF7L2	0.747	0.182	0.69136	0.00036814	1
Decidual	ENSG00000172201	ID4	0.701	0.063	0.801874	0.000369014	1
Decidual	ENSG00000118523	CTGF	0.704	0.21	0.468588	0.000369014	1
Decidual	ENSG00000178980	SEPW1	0.843	0.391	0.546279	0.000369675	1
Decidual	ENSG00000177469	PTRF	0.776	0.289	0.281067	0.000380498	1
Decidual	ENSG00000106809	OGN	0.554	0.01	1.12607	0.000401357	1
Decidual	ENSG00000132000	PODNL1	0.627	0.018	0.712026	0.000401357	1
Decidual	ENSG00000198003	CCDC151	0.625	0.024	0.707939	0.000401357	1
Decidual	ENSG00000118004	COLEC11	0.558	0.008	0.568347	0.000401357	1
Decidual	ENSG00000179921	GPBAR1	0.49	0.018	0.520696	0.000401357	1
Decidual	ENSG00000197953	AADACL2	0.461	0.002	0.489	0.000401357	1
Decidual	ENSG00000188015	S100A3	0.553	0.042	0.472486	0.000401357	1
Decidual	ENSG00000137868	STRA6	0.587	0.022	0.466153	0.000401357	1
Decidual	ENSG00000174944	P2RY14	0.365	0.005	0.45678	0.000401357	1
Decidual	ENSG00000126218	F10	0.56	0.018	0.453299	0.000401357	1
Decidual	ENSG00000182636	NDN	0.682	0.053	0.440063	0.000401357	1
Decidual	ENSG00000135914	HTR2B	0.48	0.004	0.413536	0.000401357	1
Decidual	ENSG00000075223	SEMA3C	0.499	0.026	0.412975	0.000401357	1
Decidual	ENSG00000168874	ATOH8	0.447	0.006	0.366242	0.000401357	1
Decidual	ENSG00000185567	AHNAK2	0.527	0.033	0.365383	0.000401357	1
Decidual	ENSG00000164039	BDH2	0.571	0.052	0.357302	0.000401357	1
Decidual	ENSG00000138080	EMILIN1	0.552	0.042	0.353828	0.000401357	1
Decidual	ENSG00000153823	PID1	0.595	0.092	0.346594	0.000401357	1
Decidual	ENSG00000079150	FKBP7	0.579	0.063	0.342548	0.000401357	1
Decidual	ENSG00000070731	ST6GALNAC2	0.515	0.042	0.323197	0.000401357	1
Decidual	ENSG00000203778	FAM229B	0.52	0.04	0.306534	0.000401357	1
Decidual	ENSG00000198892	SHISA4	0.542	0.044	0.301943	0.000401357	1
Decidual	ENSG00000166479	TMX3	0.582	0.099	0.298925	0.000401357	1
Decidual	ENSG00000140285	FGF7	0.469	0.043	0.293758	0.000401357	1
Decidual	ENSG00000187837	HIST1H1C	0.576	0.168	0.27068	0.000401357	1
Decidual	ENSG00000166619	BLCAP	0.628	0.167	0.264187	0.000401357	1
Decidual	ENSG00000168785	TSPAN5	0.527	0.049	0.262433	0.000401357	1
Decidual	ENSG00000258498	DIO3OS	0.383	0.006	0.256512	0.000401357	1
Decidual	ENSG00000128713	HOXD11	0.376	0.002	0.256011	0.000401357	1
Decidual	ENSG00000076043	REXO2	0.845	0.361	0.954639	0.000407695	1
Decidual	ENSG00000150907	FOXO1	0.719	0.066	0.61531	0.000413596	1
Decidual	ENSG00000161677	JOSD2	0.746	0.214	0.412949	0.000421255	1
Decidual	ENSG00000169504	CLIC4	0.804	0.272	0.526124	0.000425071	1
Decidual	ENSG00000243147	MRPL33	0.841	0.364	0.775155	0.000454164	1
Decidual	ENSG00000144802	NFKBIZ	0.809	0.271	0.656914	0.000463168	1
Decidual	ENSG00000002330	BAD	0.768	0.292	0.34199	0.000467742	1
Decidual	ENSG00000162496	DHRS3	0.733	0.161	0.799252	0.000476027	1
Decidual	ENSG00000214194	LINC00998	0.707	0.179	0.482801	0.000476027	1
Decidual	ENSG00000155957	TMBIM4	0.812	0.354	0.627022	0.000483854	1
Decidual	ENSG00000164919	COX6C	0.917	0.61	0.720294	0.000492071	1
Decidual	ENSG00000167468	GPX4	0.904	0.601	0.639904	0.000498059	1
Decidual	ENSG00000154856	APCDD1	0.691	0.029	1.05729	0.000520209	1
Decidual	ENSG00000142173	COL6A2	0.759	0.14	0.462339	0.000526518	1
Decidual	ENSG00000257704	PRR24	0.793	0.091	1.16478	0.000528606	1
Decidual	ENSG00000122257	RBBP6	0.704	0.249	0.415751	0.000528606	1
Decidual	ENSG00000119185	ITGB1BP1	0.746	0.225	0.40449	0.000528606	1
Decidual	ENSG00000106211	HSPB1	0.989	0.712	0.661846	0.000535071	1
Decidual	ENSG00000105855	ITGB8	0.721	0.056	1.02098	0.000537385	1
Decidual	ENSG00000170955	PRKCDBP	0.764	0.138	0.595503	0.000537385	1
Decidual	ENSG00000185608	MRPL40	0.652	0.171	0.330945	0.000537385	1
Decidual	ENSG00000122786	CALD1	0.91	0.374	1.19086	0.000562291	1
Decidual	ENSG00000140416	TPM1	0.844	0.263	0.310482	0.000589775	1
Decidual	ENSG00000151348	EXT2	0.604	0.13	0.353585	0.000606049	1
Decidual	ENSG00000123353	ORMDL2	0.622	0.19	0.256099	0.000606049	1
Decidual	ENSG00000115963	RND3	0.822	0.207	1.1238	0.000647155	1
Decidual	ENSG00000137288	UQCC2	0.719	0.231	0.296539	0.000656742	1
Decidual	ENSG00000132386	SERPINF1	0.753	0.263	0.356957	0.000657821	1
Decidual	ENSG00000162734	PEA15	0.686	0.198	0.256484	0.000657821	1
Decidual	ENSG00000163683	SMIM14	0.785	0.16	0.929276	0.00065829	1
Decidual	ENSG00000164136	IL15	0.692	0.035	0.799501	0.000665539	1
Decidual	ENSG00000105404	RABAC1	0.86	0.474	0.400414	0.000682015	1
Decidual	ENSG00000101220	C20orf27	0.686	0.08	0.60425	0.000682806	1
Decidual	ENSG00000120860	CCDC53	0.637	0.12	0.36643	0.000682806	1
Decidual	ENSG00000070087	PFN2	0.596	0.106	0.347238	0.000682806	1
Decidual	ENSG00000111906	HDDC2	0.664	0.152	0.341366	0.000682806	1
Decidual	ENSG00000136802	LRRC8A	0.589	0.101	0.304084	0.000682806	1
Decidual	ENSG00000077942	FBLN1	0.927	0.366	0.897209	0.000693989	1
Decidual	ENSG00000162407	PPAP2B	0.789	0.18	1.11599	0.000722259	1
Decidual	ENSG00000109814	UGDH	0.779	0.163	0.773058	0.000722259	1
Decidual	ENSG00000198612	COPS8	0.756	0.199	0.627981	0.000732922	1
Decidual	ENSG00000213465	ARL2	0.738	0.263	0.281545	0.000736851	1
Decidual	ENSG00000148120	C9orf3	0.612	0.132	0.293534	0.000737412	1
Decidual	ENSG00000102531	FNDC3A	0.663	0.122	0.408086	0.000751603	1
Decidual	ENSG00000096080	MRPS18A	0.614	0.132	0.400817	0.000751603	1
Decidual	ENSG00000165507	C10orf10	0.621	0.15	0.868396	0.000768521	1
Decidual	ENSG00000107281	NPDC1	0.662	0.084	0.421521	0.000768521	1
Decidual	ENSG00000082781	ITGB5	0.655	0.115	0.3935	0.000768521	1
Decidual	ENSG00000121064	SCPEP1	0.634	0.093	0.362419	0.000768521	1
Decidual	ENSG00000185630	PBX1	0.621	0.101	0.356499	0.000768521	1
Decidual	ENSG00000130821	SLC6A8	0.573	0.106	0.312455	0.000768521	1
Decidual	ENSG00000111843	TMEM14C	0.801	0.322	0.525008	0.000768789	1
Decidual	ENSG00000106624	AEBP1	0.706	0.077	0.616324	0.000823691	1
Decidual	ENSG00000177697	CD151	0.884	0.398	0.945959	0.000853962	1
Decidual	ENSG00000160932	LY6E	0.898	0.552	0.657193	0.000864078	1
Decidual	ENSG00000149932	TMEM219	0.796	0.308	0.549864	0.000897339	1
Decidual	ENSG00000111666	CHPT1	0.663	0.148	0.328133	0.000905231	1
Decidual	ENSG00000119729	RHOQ	0.719	0.095	0.542613	0.000907575	1
Decidual	ENSG00000184674	GSTT1	0.634	0.166	0.307498	0.000919178	1
Decidual	ENSG00000153002	CPB1	0.375	0.008	1.38815	0.000930298	1
Decidual	ENSG00000114771	AADAC	0.487	0.005	1.00158	0.000930298	1
Decidual	ENSG00000099260	PALMD	0.695	0.014	0.768529	0.000930298	1
Decidual	ENSG00000162552	WNT4	0.554	0.014	0.707304	0.000930298	1
Decidual	ENSG00000184160	ADRA2C	0.581	0.007	0.636502	0.000930298	1
Decidual	ENSG00000069482	GAL	0.44	0.008	0.594928	0.000930298	1
Decidual	ENSG00000142973	CYP4B1	0.407	0.003	0.580953	0.000930298	1
Decidual	ENSG00000168243	GNG4	0.601	0.012	0.552935	0.000930298	1
Decidual	ENSG00000154277	UCHL1	0.485	0.012	0.548089	0.000930298	1
Decidual	ENSG00000219435	TEX40	0.579	0.014	0.530286	0.000930298	1
Decidual	ENSG00000138061	CYP1B1	0.431	0.025	0.517849	0.000930298	1
Decidual	ENSG00000176532	PRR15	0.465	0.038	0.463231	0.000930298	1
Decidual	ENSG00000165655	ZNF503	0.574	0.027	0.462734	0.000930298	1
Decidual	ENSG00000116991	SIPA1L2	0.56	0.016	0.44046	0.000930298	1
Decidual	ENSG00000197442	MAP3K5	0.56	0.021	0.425763	0.000930298	1
Decidual	ENSG00000136960	ENPP2	0.493	0.046	0.356164	0.000930298	1
Decidual	ENSG00000166963	MAP1A	0.529	0.021	0.335507	0.000930298	1
Decidual	ENSG00000257605	RP11-680A11.5	0.473	0.009	0.333703	0.000930298	1
Decidual	ENSG00000155275	TRMT44	0.5	0.039	0.311126	0.000930298	1
Decidual	ENSG00000165072	MAMDC2	0.401	0.006	0.301233	0.000930298	1
Decidual	ENSG00000183963	SMTN	0.562	0.07	0.30011	0.000930298	1
Decidual	ENSG00000115648	MLPH	0.425	0.006	0.289034	0.000930298	1
Decidual	ENSG00000164823	OSGIN2	0.49	0.058	0.285102	0.000930298	1
Decidual	ENSG00000122863	CHST3	0.431	0.01	0.277541	0.000930298	1
Decidual	ENSG00000134072	CAMK1	0.495	0.045	0.259816	0.000930298	1
Decidual	ENSG00000160256	FAM207A	0.576	0.136	0.259255	0.000930298	1
Decidual	ENSG00000198121	LPAR1	0.454	0.012	0.256594	0.000930298	1
Decidual	ENSG00000227053	RP11-395B7.4	0.412	0.006	0.254854	0.000930298	1
Decidual	ENSG00000126947	ARMCX1	0.484	0.044	0.251296	0.000930298	1
Decidual	ENSG00000075426	FOSL2	0.784	0.235	0.516238	0.000930829	1
Decidual	ENSG00000072401	UBE2D1	0.756	0.218	0.45567	0.0010017	1
Decidual	ENSG00000143545	RAB13	0.774	0.248	0.574077	0.00100869	1
Decidual	ENSG00000180398	MCFD2	0.72	0.198	0.549196	0.00103091	1
Decidual	ENSG00000135111	TBX3	0.571	0.086	0.300083	0.00103091	1
Decidual	ENSG00000228474	OST4	0.922	0.653	0.588777	0.00107204	1
Decidual	ENSG00000102547	CAB39L	0.563	0.036	0.492676	0.00107574	1
Decidual	ENSG00000172922	RNASEH2C	0.755	0.224	0.503622	0.00111108	1
Decidual	ENSG00000157916	RER1	0.751	0.299	0.289044	0.00112015	1
Decidual	ENSG00000105185	PDCD5	0.774	0.315	0.272562	0.00112015	1
Decidual	ENSG00000138085	ATRAID	0.804	0.34	0.522368	0.00115888	1
Decidual	ENSG00000196154	S100A4	0.949	0.575	0.841706	0.00117328	1
Decidual	ENSG00000130066	SAT1	0.966	0.777	0.481216	0.00117328	1
Decidual	ENSG00000143933	CALM2	0.933	0.659	0.738416	0.00121794	1
Decidual	ENSG00000182718	ANXA2	0.924	0.571	0.479713	0.00122035	1
Decidual	ENSG00000074695	LMAN1	0.734	0.281	0.301394	0.00123478	1
Decidual	ENSG00000182154	MRPL41	0.791	0.302	0.393435	0.00124291	1
Decidual	ENSG00000103202	NME4	0.759	0.164	0.612732	0.0012678	1
Decidual	ENSG00000106772	PRUNE2	0.558	0.024	0.687286	0.00130761	1
Decidual	ENSG00000157800	SLC37A3	0.631	0.09	0.374048	0.00135912	1
Decidual	ENSG00000157227	MMP14	0.779	0.234	0.540082	0.00136328	1
Decidual	ENSG00000129559	NEDD8	0.865	0.486	0.385102	0.00141504	1
Decidual	ENSG00000084234	APLP2	0.827	0.378	0.344007	0.00141504	1
Decidual	ENSG00000100300	TSPO	0.826	0.36	0.394281	0.00147007	1
Decidual	ENSG00000184831	APOO	0.613	0.053	0.600035	0.00147313	1
Decidual	ENSG00000198856	OSTC	0.844	0.392	0.670129	0.00152117	1
Decidual	ENSG00000196998	WDR45	0.646	0.139	0.291033	0.00152529	1
Decidual	ENSG00000166311	SMPD1	0.601	0.14	0.287347	0.00152529	1
Decidual	ENSG00000166228	PCBD1	0.733	0.229	0.534172	0.00153027	1
Decidual	ENSG00000119986	AVPI1	0.663	0.165	0.42386	0.00159118	1
Decidual	ENSG00000103145	HCFC1R1	0.781	0.279	0.505717	0.00165427	1
Decidual	ENSG00000124155	PIGT	0.753	0.243	0.45934	0.00168624	1
Decidual	ENSG00000168734	PKIG	0.755	0.144	0.638915	0.0016896	1
Decidual	ENSG00000162733	DDR2	0.625	0.024	0.524516	0.00170999	1
Decidual	ENSG00000071282	LMCD1	0.567	0.095	0.483055	0.00170999	1
Decidual	ENSG00000113721	PDGFRB	0.547	0.02	0.370131	0.00170999	1
Decidual	ENSG00000166173	LARP6	0.566	0.043	0.338404	0.00170999	1
Decidual	ENSG00000131831	RAI2	0.496	0.015	0.331592	0.00170999	1
Decidual	ENSG00000102189	EEA1	0.547	0.125	0.284394	0.00170999	1
Decidual	ENSG00000198585	NUDT16	0.505	0.079	0.259	0.00170999	1
Decidual	ENSG00000172216	CEBPB	0.855	0.434	0.580946	0.00172255	1
Decidual	ENSG00000166598	HSP90B1	0.876	0.513	0.475858	0.00174139	1
Decidual	ENSG00000163659	TIPARP	0.601	0.129	0.26308	0.00176955	1
Decidual	ENSG00000125611	CHCHD5	0.708	0.229	0.262577	0.00176955	1
Decidual	ENSG00000005243	COPZ2	0.666	0.037	0.57792	0.00186347	1
Decidual	ENSG00000096092	TMEM14A	0.73	0.185	0.533237	0.00186766	1
Decidual	ENSG00000101294	HM13	0.752	0.283	0.323811	0.00186766	1
Decidual	ENSG00000003436	TFPI	0.838	0.259	0.481415	0.00186862	1
Decidual	ENSG00000049449	RCN1	0.808	0.266	0.622608	0.00189833	1
Decidual	ENSG00000260916	CCPG1	0.684	0.163	0.392429	0.00196052	1
Decidual	ENSG00000057657	PRDM1	0.692	0.063	0.594331	0.00196613	1
Decidual	ENSG00000116717	GADD45A	0.711	0.26	0.509036	0.00196613	1
Decidual	ENSG00000184009	ACTG1	0.946	0.697	0.594883	0.00201771	1
Decidual	ENSG00000165389	SPTSSA	0.826	0.291	0.85885	0.00203323	1
Decidual	ENSG00000165410	CFL2	0.724	0.17	0.444056	0.00206685	1
Decidual	ENSG00000143369	ECM1	0.624	0.048	0.625052	0.00208508	1
Decidual	ENSG00000088826	SMOX	0.568	0.018	0.590891	0.00208508	1
Decidual	ENSG00000198848	CES1	0.4	0.018	0.474804	0.00208508	1
Decidual	ENSG00000163431	LMOD1	0.549	0.012	0.427494	0.00208508	1
Decidual	ENSG00000168490	PHYHIP	0.496	0.014	0.418204	0.00208508	1
Decidual	ENSG00000017427	IGF1	0.388	0.042	0.415039	0.00208508	1
Decidual	ENSG00000223784	RP11-554I8.2	0.4	0.002	0.414777	0.00208508	1
Decidual	ENSG00000138685	FGF2	0.466	0.009	0.367412	0.00208508	1
Decidual	ENSG00000005108	THSD7A	0.491	0.063	0.354345	0.00208508	1
Decidual	ENSG00000158859	ADAMTS4	0.443	0.034	0.33976	0.00208508	1
Decidual	ENSG00000162692	VCAM1	0.387	0.032	0.331114	0.00208508	1
Decidual	ENSG00000146070	PLA2G7	0.486	0.049	0.330243	0.00208508	1
Decidual	ENSG00000147119	CHST7	0.54	0.03	0.326471	0.00208508	1
Decidual	ENSG00000152527	PLEKHH2	0.443	0.007	0.319926	0.00208508	1
Decidual	ENSG00000145022	TCTA	0.542	0.07	0.3144	0.00208508	1
Decidual	ENSG00000243244	STON1	0.528	0.04	0.310257	0.00208508	1
Decidual	ENSG00000185565	LSAMP	0.413	0.001	0.29456	0.00208508	1
Decidual	ENSG00000108622	ICAM2	0.497	0.073	0.287747	0.00208508	1
Decidual	ENSG00000250786	SNHG18	0.472	0.038	0.283828	0.00208508	1
Decidual	ENSG00000165171	WBSCR27	0.419	0.021	0.272283	0.00208508	1
Decidual	ENSG00000169418	NPR1	0.426	0.008	0.271515	0.00208508	1
Decidual	ENSG00000251301	RP11-81H14.2	0.379	0.007	0.270443	0.00208508	1
Decidual	ENSG00000128052	KDR	0.347	0.024	0.25916	0.00208508	1
Decidual	ENSG00000175854	SWI5	0.578	0.124	0.250062	0.00208508	1
Decidual	ENSG00000050555	LAMC3	0.413	0.021	0.250053	0.00208508	1
Decidual	ENSG00000115590	IL1R2	0.688	0.093	1.34995	0.0020924	1
Decidual	ENSG00000106615	RHEB	0.842	0.444	0.507651	0.00214822	1
Decidual	ENSG00000189221	MAOA	0.629	0.106	0.462482	0.00217968	1
Decidual	ENSG00000113494	PRLR	0.761	0.095	1.18522	0.00218112	1
Decidual	ENSG00000213949	ITGA1	0.621	0.11	0.51313	0.00218259	1
Decidual	ENSG00000050405	LIMA1	0.728	0.223	0.39861	0.00218259	1
Decidual	ENSG00000116288	PARK7	0.832	0.435	0.375627	0.00218409	1
Decidual	ENSG00000138449	SLC40A1	0.723	0.225	0.25808	0.00224244	1
Decidual	ENSG00000092964	DPYSL2	0.742	0.149	0.561678	0.00227996	1
Decidual	ENSG00000185950	IRS2	0.808	0.154	0.937659	0.00228525	1
Decidual	ENSG00000115944	COX7A2L	0.807	0.362	0.457173	0.00228993	1
Decidual	ENSG00000113140	SPARC	0.857	0.256	0.315104	0.00230029	1
Decidual	ENSG00000182871	COL18A1	0.572	0.078	0.453473	0.00234687	1
Decidual	ENSG00000105518	TMEM205	0.749	0.238	0.467595	0.00242269	1
Decidual	ENSG00000129103	SUMF2	0.765	0.193	0.696422	0.00251525	1
Decidual	ENSG00000117289	TXNIP	0.831	0.263	0.615882	0.00252924	1
Decidual	ENSG00000106799	TGFBR1	0.599	0.128	0.390641	0.0026294	1
Decidual	ENSG00000133466	C1QTNF6	0.555	0.093	0.3191	0.0026294	1
Decidual	ENSG00000141552	ANAPC11	0.829	0.399	0.324532	0.00263627	1
Decidual	ENSG00000024422	EHD2	0.639	0.084	0.358076	0.00268234	1
Decidual	ENSG00000148926	ADM	0.821	0.345	0.663576	0.00276195	1
Decidual	ENSG00000128595	CALU	0.805	0.331	0.530147	0.00276624	1
Decidual	ENSG00000197982	C1orf122	0.697	0.195	0.302688	0.00278708	1
Decidual	ENSG00000127022	CANX	0.823	0.396	0.331231	0.00289309	1
Decidual	ENSG00000068079	IFI35	0.676	0.154	0.378337	0.0029427	1
Decidual	ENSG00000163702	IL17RC	0.428	0.038	0.253734	0.0029427	1
Decidual	ENSG00000113732	ATP6V0E1	0.888	0.558	0.518332	0.00298081	1
Decidual	ENSG00000178719	GRINA	0.757	0.254	0.379071	0.00298647	1
Decidual	ENSG00000143162	CREG1	0.751	0.239	0.633908	0.00299398	1
Decidual	ENSG00000104979	C19orf53	0.857	0.506	0.383805	0.00302988	1
Decidual	ENSG00000130724	CHMP2A	0.793	0.347	0.296656	0.00305079	1
Decidual	ENSG00000196562	SULF2	0.732	0.093	0.619817	0.00305405	1
Decidual	ENSG00000183765	CHEK2	0.531	0.035	0.353722	0.00328972	1
Decidual	ENSG00000168487	BMP1	0.696	0.104	0.5044	0.00331007	1
Decidual	ENSG00000106803	SEC61B	0.875	0.554	0.403898	0.00333089	1
Decidual	ENSG00000117525	F3	0.717	0.085	0.768999	0.00338756	1
Decidual	ENSG00000108641	B9D1	0.541	0.042	0.376943	0.00353734	1
Decidual	ENSG00000131871	VIMP	0.809	0.392	0.315772	0.00361584	1
Decidual	ENSG00000100804	PSMB5	0.766	0.31	0.267484	0.00366531	1
Decidual	ENSG00000184232	OAF	0.586	0.081	0.490329	0.00367364	1
Decidual	ENSG00000175906	ARL4D	0.608	0.113	0.48973	0.00367364	1
Decidual	ENSG00000163069	SGCB	0.612	0.058	0.387702	0.00367364	1
Decidual	ENSG00000168386	FILIP1L	0.555	0.063	0.364108	0.00367364	1
Decidual	ENSG00000162976	PQLC3	0.614	0.109	0.291105	0.00367364	1
Decidual	ENSG00000102805	CLN5	0.613	0.163	0.261183	0.00367364	1
Decidual	ENSG00000099246	RAB18	0.77	0.27	0.655667	0.00371023	1
Decidual	ENSG00000105258	POLR2I	0.755	0.302	0.255117	0.00373001	1
Decidual	ENSG00000124570	SERPINB6	0.746	0.282	0.347484	0.00396893	1
Decidual	ENSG00000185088	RPS27L	0.871	0.51	0.332591	0.00398206	1
Decidual	ENSG00000169439	SDC2	0.768	0.07	0.834332	0.00408843	1
Decidual	ENSG00000129055	ANAPC13	0.709	0.207	0.395594	0.00410365	1
Decidual	ENSG00000143771	CNIH4	0.721	0.252	0.282116	0.00410365	1
Decidual	ENSG00000145824	CXCL14	0.601	0.051	1.12842	0.00443307	1
Decidual	ENSG00000173418	NAA20	0.731	0.224	0.436901	0.00445694	1
Decidual	ENSG00000065054	SLC9A3R2	0.664	0.113	0.294523	0.00448167	1
Decidual	ENSG00000173451	THAP2	0.446	0.076	0.258107	0.00448167	1
Decidual	ENSG00000145391	SETD7	0.536	0.091	0.250816	0.00448167	1
Decidual	ENSG00000125304	TM9SF2	0.701	0.261	0.270807	0.00451094	1
Decidual	ENSG00000138207	RBP4	0.425	0.023	1.78584	0.00453206	1
Decidual	ENSG00000006016	CRLF1	0.5	0.018	1.08275	0.00453206	1
Decidual	ENSG00000118137	APOA1	0.487	0.01	0.98982	0.00453206	1
Decidual	ENSG00000163739	CXCL1	0.418	0.1	0.827358	0.00453206	1
Decidual	ENSG00000152086	TUBA3E	0.43	0.002	0.561653	0.00453206	1
Decidual	ENSG00000148516	ZEB1	0.684	0.066	0.512844	0.00453206	1
Decidual	ENSG00000143196	DPT	0.554	0.037	0.505549	0.00453206	1
Decidual	ENSG00000116774	OLFML3	0.625	0.058	0.419232	0.00453206	1
Decidual	ENSG00000160145	KALRN	0.551	0.034	0.375219	0.00453206	1
Decidual	ENSG00000099998	GGT5	0.523	0.067	0.33772	0.00453206	1
Decidual	ENSG00000072682	P4HA2	0.565	0.092	0.336348	0.00453206	1
Decidual	ENSG00000166250	CLMP	0.496	0.015	0.284471	0.00453206	1
Decidual	ENSG00000131386	GALNT15	0.518	0.049	0.282518	0.00453206	1
Decidual	ENSG00000188153	COL4A5	0.429	0.006	0.282067	0.00453206	1
Decidual	ENSG00000134201	GSTM5	0.357	0.002	0.279699	0.00453206	1
Decidual	ENSG00000165424	ZCCHC24	0.468	0.018	0.278391	0.00453206	1
Decidual	ENSG00000128039	SRD5A3	0.514	0.071	0.273214	0.00453206	1
Decidual	ENSG00000121410	A1BG	0.589	0.07	0.252384	0.00453206	1
Decidual	ENSG00000170801	HTRA3	0.381	0.037	0.251128	0.00453206	1
Decidual	ENSG00000105849	TWISTNB	0.735	0.163	1.17599	0.0046702	1
Decidual	ENSG00000171867	PRNP	0.781	0.269	0.287312	0.0046702	1
Decidual	ENSG00000127314	RAP1B	0.86	0.427	0.895585	0.00474874	1
Decidual	ENSG00000089063	TMEM230	0.82	0.372	0.476698	0.00481054	1
Decidual	ENSG00000205544	TMEM256	0.785	0.223	0.644124	0.00487281	1
Decidual	ENSG00000114779	ABHD14B	0.678	0.132	0.32653	0.00494876	1
Decidual	ENSG00000127838	PNKD	0.752	0.259	0.388553	0.00495452	1
Decidual	ENSG00000068912	ERLEC1	0.734	0.268	0.355594	0.00495452	1
Decidual	ENSG00000206538	VGLL3	0.697	0.183	0.311432	0.00495452	1
Decidual	ENSG00000160213	CSTB	0.86	0.495	0.344726	0.00517963	1
Decidual	ENSG00000164405	UQCRQ	0.893	0.525	0.527172	0.00521095	1
Decidual	ENSG00000125534	PPDPF	0.948	0.56	1.07445	0.00538301	1
Decidual	ENSG00000133657	ATP13A3	0.599	0.163	0.412535	0.00544224	1
Decidual	ENSG00000134330	IAH1	0.708	0.225	0.319075	0.00544224	1
Decidual	ENSG00000182118	FAM89A	0.708	0.152	0.71626	0.00545946	1
Decidual	ENSG00000137801	THBS1	0.359	0.115	0.351349	0.00552968	1
Decidual	ENSG00000178057	NDUFAF3	0.766	0.273	0.493765	0.00590326	1
Decidual	ENSG00000221968	FADS3	0.655	0.187	0.265107	0.0059619	1
Decidual	ENSG00000136810	TXN	0.918	0.576	0.721601	0.0060138	1
Decidual	ENSG00000158019	BRE	0.68	0.12	0.707121	0.00602598	1
Decidual	ENSG00000117228	GBP1	0.519	0.104	0.366035	0.00602598	1
Decidual	ENSG00000147400	CETN2	0.629	0.15	0.284733	0.00602598	1
Decidual	ENSG00000176907	C8orf4	0.551	0.06	0.74668	0.00616507	1
Decidual	ENSG00000269293	ZSCAN16-AS1	0.645	0.1	0.330113	0.00616507	1
Decidual	ENSG00000162076	FLYWCH2	0.602	0.128	0.289762	0.00616507	1
Decidual	ENSG00000126709	IFI6	0.956	0.557	0.434866	0.00616925	1
Decidual	ENSG00000185624	P4HB	0.875	0.481	0.384431	0.00618652	1
Decidual	ENSG00000172354	GNB2	0.826	0.372	0.422256	0.00626221	1
Decidual	ENSG00000130202	PVRL2	0.744	0.164	0.641775	0.00648553	1
Decidual	ENSG00000182220	ATP6AP2	0.823	0.327	0.690324	0.00656966	1
Decidual	ENSG00000143314	MRPL24	0.667	0.153	0.382796	0.00665037	1
Decidual	ENSG00000169756	LIMS1	0.692	0.221	0.25687	0.00665037	1
Decidual	ENSG00000111452	GPR133	0.534	0.021	0.37418	0.00686546	1
Decidual	ENSG00000171444	MCC	0.547	0.027	0.325964	0.00686546	1
Decidual	ENSG00000175899	A2M	0.518	0.089	0.252823	0.00686546	1
Decidual	ENSG00000136770	DNAJC1	0.741	0.199	0.476413	0.00712618	1
Decidual	ENSG00000133142	TCEAL4	0.877	0.358	0.755259	0.0071834	1
Decidual	ENSG00000164040	PGRMC2	0.718	0.216	0.592314	0.00718846	1
Decidual	ENSG00000213977	TAX1BP3	0.774	0.256	0.552362	0.00718846	1
Decidual	ENSG00000123358	NR4A1	0.754	0.232	0.483572	0.00718846	1
Decidual	ENSG00000165169	DYNLT3	0.692	0.182	0.270429	0.00718846	1
Decidual	ENSG00000172270	BSG	0.899	0.521	0.524446	0.00728344	1
Decidual	ENSG00000085514	PILRA	0.67	0.034	0.80239	0.00733232	1
Decidual	ENSG00000185551	NR2F2	0.721	0.167	0.47648	0.00745274	1
Decidual	ENSG00000168701	TMEM208	0.725	0.259	0.292937	0.00745274	1
Decidual	ENSG00000089693	MLF2	0.761	0.308	0.345502	0.00752407	1
Decidual	ENSG00000158825	CDA	0.53	0.071	0.447702	0.00763654	1
Decidual	ENSG00000169372	CRADD	0.545	0.049	0.403289	0.00763654	1
Decidual	ENSG00000142552	RCN3	0.603	0.072	0.376662	0.00763654	1
Decidual	ENSG00000100342	APOL1	0.552	0.088	0.35695	0.00763654	1
Decidual	ENSG00000087303	NID2	0.499	0.024	0.348735	0.00763654	1
Decidual	ENSG00000115226	FNDC4	0.475	0.008	0.314246	0.00763654	1
Decidual	ENSG00000076248	UNG	0.532	0.081	0.291827	0.00763654	1
Decidual	ENSG00000134470	IL15RA	0.516	0.06	0.270408	0.00763654	1
Decidual	ENSG00000009413	REV3L	0.563	0.101	0.266219	0.00763654	1
Decidual	ENSG00000126368	NR1D1	0.411	0.037	0.262969	0.00763654	1
Decidual	ENSG00000177674	AGTRAP	0.723	0.198	0.444631	0.00764291	1
Decidual	ENSG00000185650	ZFP36L1	0.869	0.571	0.370695	0.00781241	1
Decidual	ENSG00000155130	MARCKS	0.801	0.243	0.305204	0.0078208	1
Decidual	ENSG00000135862	LAMC1	0.683	0.208	0.290617	0.0078208	1
Decidual	ENSG00000127540	UQCR11	0.902	0.583	0.397813	0.00795278	1
Decidual	ENSG00000164949	GEM	0.578	0.047	0.685318	0.00807637	1
Decidual	ENSG00000141401	IMPA2	0.476	0.095	0.271818	0.00817053	1
Decidual	ENSG00000145623	OSMR	0.498	0.056	0.270114	0.00817053	1
Decidual	ENSG00000183291	2019-09-15	0.824	0.42	0.385734	0.00849032	1
Decidual	ENSG00000180573	HIST1H2AC	0.608	0.116	0.472893	0.00854137	1
Decidual	ENSG00000173918	C1QTNF1	0.713	0.118	0.728426	0.00854712	1
Decidual	ENSG00000153048	CARHSP1	0.777	0.327	0.375972	0.00875217	1
Decidual	ENSG00000123131	PRDX4	0.801	0.321	0.379065	0.00887826	1
Decidual	ENSG00000127990	SGCE	0.501	0.134	0.260636	0.00910867	1
Decidual	ENSG00000058262	SEC61A1	0.715	0.231	0.296037	0.00922036	1
Decidual	ENSG00000116209	TMEM59	0.897	0.547	0.64947	0.00929452	1
Decidual	ENSG00000124783	SSR1	0.779	0.281	0.473086	0.00933316	1
Decidual	ENSG00000134308	YWHAQ	0.845	0.451	0.437754	0.00943498	1
Decidual	ENSG00000134825	TMEM258	0.876	0.527	0.394812	0.00943498	1
Decidual	ENSG00000155792	DEPTOR	0.522	0.02	0.426654	0.00958437	1
Decidual	ENSG00000149485	FADS1	0.477	0.042	0.412925	0.00958437	1
Decidual	ENSG00000109072	VTN	0.514	0.034	0.377213	0.00958437	1
Decidual	ENSG00000189292	FAM150B	0.332	0.003	0.350253	0.00958437	1
Decidual	ENSG00000122870	BICC1	0.478	0.011	0.345346	0.00958437	1
Decidual	ENSG00000149328	GLB1L2	0.404	0.006	0.298902	0.00958437	1
Decidual	ENSG00000116132	PRRX1	0.437	0.009	0.29713	0.00958437	1
Decidual	ENSG00000229847	EMX2OS	0.46	0.003	0.290082	0.00958437	1
Decidual	ENSG00000133107	TRPC4	0.376	0.002	0.261209	0.00958437	1
Decidual	ENSG00000131459	GFPT2	0.442	0.022	0.257861	0.00958437	1
Decidual	ENSG00000104805	NUCB1	0.783	0.317	0.315404	0.00964868	1
Decidual	ENSG00000143322	ABL2	0.544	0.103	0.434863	0.00971214	1
Decidual	ENSG00000233276	GPX1	0.881	0.537	0.296751	0.00973927	1
Decidual	ENSG00000058668	ATP2B4	0.716	0.136	0.557828	0.00977021	1
Decidual	ENSG00000140264	SERF2	0.971	0.878	0.398091	0.00978305	1
Macrophage-1	ENSG00000087086	FTL	0.999	0.937	2.09863	9.92e-09	0.000256071
Macrophage-1	ENSG00000204287	HLA-DRA	0.983	0.149	3.14942	1.96e-08	0.000505121
Macrophage-1	ENSG00000019582	CD74	0.994	0.331	3.02665	4e-08	0.00103092
Macrophage-1	ENSG00000011600	TYROBP	0.964	0.213	1.93823	5.4e-08	0.00139399
Macrophage-1	ENSG00000119655	NPC2	0.909	0.452	1.50558	8.62e-08	0.00222403
Macrophage-1	ENSG00000196126	HLA-DRB1	0.97	0.161	2.88061	9.38e-08	0.00242012
Macrophage-1	ENSG00000159189	C1QC	0.831	0.047	2.45767	1.05e-07	0.0027186
Macrophage-1	ENSG00000173372	C1QA	0.879	0.079	2.71513	1.79e-07	0.00461148
Macrophage-1	ENSG00000231389	HLA-DPA1	0.897	0.114	2.67199	2.45e-07	0.0063137
Macrophage-1	ENSG00000158869	FCER1G	0.904	0.162	1.78952	2.62e-07	0.00675011
Macrophage-1	ENSG00000233276	GPX1	0.912	0.531	1.61066	7.03e-07	0.0181433
Macrophage-1	ENSG00000204472	AIF1	0.836	0.082	1.81652	7.54e-07	0.0194519
Macrophage-1	ENSG00000110077	MS4A6A	0.609	0.034	1.54409	1.1e-06	0.0285096
Macrophage-1	ENSG00000101439	CST3	0.974	0.524	1.51301	1.64e-06	0.0422367
Macrophage-1	ENSG00000011422	PLAUR	0.75	0.171	1.6696	1.85e-06	0.0477219
Macrophage-1	ENSG00000025708	TYMP	0.721	0.261	1.33516	1.88e-06	0.0484407
Macrophage-1	ENSG00000196735	HLA-DQA1	0.783	0.025	2.31337	2.21e-06	0.0569755
Macrophage-1	ENSG00000223865	HLA-DPB1	0.893	0.134	2.57288	2.32e-06	0.0599495
Macrophage-1	ENSG00000173369	C1QB	0.852	0.065	2.79067	2.56e-06	0.0660438
Macrophage-1	ENSG00000179344	HLA-DQB1	0.827	0.066	2.13513	3.97e-06	0.102328
Macrophage-1	ENSG00000204257	HLA-DMA	0.66	0.051	1.59166	9.43e-06	0.243292
Macrophage-1	ENSG00000161921	CXCL16	0.457	0.043	1.05764	9.43e-06	0.243292
Macrophage-1	ENSG00000167996	FTH1	0.999	0.963	1.11216	1.14e-05	0.293098
Macrophage-1	ENSG00000104870	FCGRT	0.668	0.194	1.17084	1.25e-05	0.323579
Macrophage-1	ENSG00000090382	LYZ	0.745	0.058	1.55764	2.11e-05	0.545394
Macrophage-1	ENSG00000170458	CD14	0.607	0.053	1.52177	2.17e-05	0.560733
Macrophage-1	ENSG00000112149	CD83	0.593	0.117	1.33143	2.18e-05	0.562042
Macrophage-1	ENSG00000166927	MS4A7	0.486	0.031	1.07629	2.57e-05	0.662074
Macrophage-1	ENSG00000090013	BLVRB	0.433	0.252	0.671757	2.57e-05	0.662074
Macrophage-1	ENSG00000197746	PSAP	0.932	0.534	1.44445	2.92e-05	0.753872
Macrophage-1	ENSG00000130203	APOE	0.812	0.155	3.3152	3.15e-05	0.812692
Macrophage-1	ENSG00000006075	CCL3	0.732	0.181	1.78742	4.09e-05	1
Macrophage-1	ENSG00000100300	TSPO	0.642	0.363	0.688881	4.64e-05	1
Macrophage-1	ENSG00000163131	CTSS	0.718	0.151	1.38665	4.66e-05	1
Macrophage-1	ENSG00000118515	SGK1	0.706	0.27	1.37682	4.94e-05	1
Macrophage-1	ENSG00000135404	CD63	0.905	0.646	0.577431	6.18e-05	1
Macrophage-1	ENSG00000129226	CD68	0.76	0.169	1.67517	6.36e-05	1
Macrophage-1	ENSG00000243449	C4orf48	0.469	0.218	0.59155	6.4e-05	1
Macrophage-1	ENSG00000198502	HLA-DRB5	0.711	0.05	2.14895	6.68e-05	1
Macrophage-1	ENSG00000129538	RNASE1	0.681	0.058	1.96112	6.68e-05	1
Macrophage-1	ENSG00000242574	HLA-DMB	0.437	0.018	1.11514	6.68e-05	1
Macrophage-1	ENSG00000155130	MARCKS	0.676	0.242	1.09217	6.72e-05	1
Macrophage-1	ENSG00000124172	ATP5E	0.955	0.854	0.54743	9.03e-05	1
Macrophage-1	ENSG00000099860	GADD45B	0.752	0.601	0.317788	0.000109864	1
Macrophage-1	ENSG00000130208	APOC1	0.697	0.09	3.26314	0.000157024	1
Macrophage-1	ENSG00000143226	FCGR2A	0.581	0.051	1.39439	0.000166986	1
Macrophage-1	ENSG00000066336	SPI1	0.582	0.036	1.29805	0.000166986	1
Macrophage-1	ENSG00000169413	RNASE6	0.354	0.018	0.902514	0.000166986	1
Macrophage-1	ENSG00000042753	AP2S1	0.504	0.413	0.297137	0.000206237	1
Macrophage-1	ENSG00000030582	GRN	0.719	0.423	0.93404	0.000227341	1
Macrophage-1	ENSG00000101160	CTSZ	0.773	0.24	1.85195	0.000253823	1
Macrophage-1	ENSG00000197766	CFD	0.775	0.236	0.931849	0.000256927	1
Macrophage-1	ENSG00000034510	TMSB10	0.998	0.979	0.51881	0.000291908	1
Macrophage-1	ENSG00000153310	FAM49B	0.497	0.293	0.519287	0.000399032	1
Macrophage-1	ENSG00000110079	MS4A4A	0.462	0.027	1.07267	0.000401357	1
Macrophage-1	ENSG00000153234	NR4A2	0.571	0.223	0.724633	0.000425071	1
Macrophage-1	ENSG00000135821	GLUL	0.686	0.36	0.96507	0.000497382	1
Macrophage-1	ENSG00000160213	CSTB	0.778	0.494	1.21042	0.000500333	1
Macrophage-1	ENSG00000110651	CD81	0.592	0.272	0.905397	0.000520209	1
Macrophage-1	ENSG00000158050	DUSP2	0.4	0.184	0.338219	0.000537385	1
Macrophage-1	ENSG00000111229	ARPC3	0.693	0.556	0.447304	0.000537835	1
Macrophage-1	ENSG00000162783	IER5	0.504	0.283	0.682719	0.000579368	1
Macrophage-1	ENSG00000051523	CYBA	0.917	0.427	1.37266	0.000639349	1
Macrophage-1	ENSG00000178695	KCTD12	0.349	0.151	0.580519	0.000640866	1
Macrophage-1	ENSG00000117410	ATP6V0B	0.652	0.449	0.648752	0.000773389	1
Macrophage-1	ENSG00000188186	LAMTOR4	0.551	0.454	0.316413	0.000773389	1
Macrophage-1	ENSG00000090104	RGS1	0.762	0.203	1.35362	0.000839131	1
Macrophage-1	ENSG00000206503	HLA-A	0.919	0.654	0.33064	0.000878591	1
Macrophage-1	ENSG00000155659	VSIG4	0.499	0.024	1.29617	0.000930298	1
Macrophage-1	ENSG00000106565	TMEM176B	0.455	0.104	0.921939	0.000930298	1
Macrophage-1	ENSG00000002933	TMEM176A	0.342	0.073	0.689623	0.000930298	1
Macrophage-1	ENSG00000100906	NFKBIA	0.854	0.665	0.776013	0.000948944	1
Macrophage-1	ENSG00000163191	S100A11	0.953	0.731	0.563899	0.000948944	1
Macrophage-1	ENSG00000204482	LST1	0.588	0.067	1.11533	0.000998932	1
Macrophage-1	ENSG00000250722	SEPP1	0.598	0.308	1.24477	0.0010017	1
Macrophage-1	ENSG00000143110	C1orf162	0.462	0.04	1.06393	0.00103091	1
Macrophage-1	ENSG00000116473	RAP1A	0.379	0.301	0.251802	0.00103091	1
Macrophage-1	ENSG00000100097	LGALS1	0.923	0.587	0.680371	0.00107006	1
Macrophage-1	ENSG00000100979	PLTP	0.663	0.1	1.55192	0.0010893	1
Macrophage-1	ENSG00000081041	CXCL2	0.668	0.201	1.57265	0.00111097	1
Macrophage-1	ENSG00000164733	CTSB	0.814	0.4	1.55118	0.00111108	1
Macrophage-1	ENSG00000162511	LAPTM5	0.863	0.354	1.21769	0.00121794	1
Macrophage-1	ENSG00000172757	CFL1	0.848	0.757	0.255204	0.00126576	1
Macrophage-1	ENSG00000160255	ITGB2	0.542	0.086	1.02252	0.00128309	1
Macrophage-1	ENSG00000090339	ICAM1	0.432	0.1	0.948935	0.00130761	1
Macrophage-1	ENSG00000042493	CAPG	0.657	0.225	1.27219	0.00134008	1
Macrophage-1	ENSG00000169756	LIMS1	0.365	0.232	0.419174	0.00135912	1
Macrophage-1	ENSG00000117984	CTSD	0.835	0.484	1.8032	0.00140717	1
Macrophage-1	ENSG00000103811	CTSH	0.455	0.212	0.702853	0.00153027	1
Macrophage-1	ENSG00000100292	HMOX1	0.597	0.227	1.47762	0.00159118	1
Macrophage-1	ENSG00000118855	MFSD1	0.465	0.163	0.909308	0.00171047	1
Macrophage-1	ENSG00000143322	ABL2	0.441	0.102	1.17584	0.00186347	1
Macrophage-1	ENSG00000137331	IER3	0.757	0.392	1.44125	0.0018929	1
Macrophage-1	ENSG00000006074	CCL18	0.359	0.016	3.03314	0.00208508	1
Macrophage-1	ENSG00000197405	C5AR1	0.412	0.023	1.0539	0.00208508	1
Macrophage-1	ENSG00000205542	TMSB4X	0.998	0.871	0.590804	0.00234016	1
Macrophage-1	ENSG00000163734	CXCL3	0.574	0.113	1.93642	0.00237462	1
Macrophage-1	ENSG00000168961	LGALS9	0.379	0.114	0.661474	0.00242427	1
Macrophage-1	ENSG00000136826	KLF4	0.566	0.326	0.637911	0.00252484	1
Macrophage-1	ENSG00000136235	GPNMB	0.563	0.063	1.73881	0.00282364	1
Macrophage-1	ENSG00000143119	CD53	0.48	0.155	0.476959	0.0029427	1
Macrophage-1	ENSG00000154589	LY96	0.676	0.127	1.39291	0.00320231	1
Macrophage-1	ENSG00000142227	EMP3	0.79	0.385	1.0593	0.00326563	1
Macrophage-1	ENSG00000148908	RGS10	0.543	0.202	0.771129	0.00352499	1
Macrophage-1	ENSG00000120129	DUSP1	0.761	0.607	0.326542	0.00416437	1
Macrophage-1	ENSG00000100600	LGMN	0.627	0.253	1.17302	0.00426343	1
Macrophage-1	ENSG00000109861	CTSC	0.55	0.274	0.672673	0.00429037	1
Macrophage-1	ENSG00000245532	NEAT1	0.919	0.728	0.974945	0.00447219	1
Macrophage-1	ENSG00000095970	TREM2	0.441	0.007	1.53031	0.00453206	1
Macrophage-1	ENSG00000165457	FOLR2	0.419	0.031	1.18574	0.00453206	1
Macrophage-1	ENSG00000010327	STAB1	0.365	0.043	1.01459	0.00453206	1
Macrophage-1	ENSG00000118640	VAMP8	0.677	0.424	0.425707	0.00503717	1
Macrophage-1	ENSG00000177556	ATOX1	0.577	0.37	0.725779	0.00536088	1
Macrophage-1	ENSG00000115956	PLEK	0.442	0.045	0.929192	0.00552968	1
Macrophage-1	ENSG00000105835	NAMPT	0.509	0.258	0.67735	0.00590326	1
Macrophage-1	ENSG00000108518	PFN1	0.895	0.813	0.262065	0.00590836	1
Macrophage-1	ENSG00000130066	SAT1	0.955	0.775	0.655958	0.00601665	1
Macrophage-1	ENSG00000119632	IFI27L2	0.366	0.136	0.509077	0.00654945	1
Macrophage-1	ENSG00000153071	DAB2	0.409	0.237	0.410592	0.00696234	1
Macrophage-1	ENSG00000177105	RHOG	0.46	0.322	0.383192	0.00702531	1
Macrophage-1	ENSG00000183648	NDUFB1	0.509	0.413	0.354552	0.00703521	1
Macrophage-1	ENSG00000169508	GPR183	0.591	0.132	1.20521	0.00712618	1
Macrophage-1	ENSG00000255112	CHMP1B	0.601	0.392	0.778002	0.00728344	1
Macrophage-1	ENSG00000104904	OAZ1	0.898	0.82	0.321938	0.00731034	1
Macrophage-1	ENSG00000146278	PNRC1	0.729	0.591	0.511798	0.0079056	1
Macrophage-1	ENSG00000071553	ATP6AP1	0.36	0.268	0.458562	0.00807637	1
Macrophage-1	ENSG00000250479	CHCHD10	0.445	0.228	0.639589	0.0083965	1
Macrophage-1	ENSG00000172216	CEBPB	0.721	0.435	0.81742	0.00895079	1
Macrophage-1	ENSG00000131238	PPT1	0.395	0.194	0.676291	0.00944514	1
Macrophage-1	ENSG00000116586	LAMTOR2	0.392	0.314	0.354022	0.00944514	1
Macrophage-1	ENSG00000118785	SPP1	0.443	0.088	2.4737	0.00958437	1
Macrophage-1	ENSG00000177575	CD163	0.451	0.021	1.24681	0.00958437	1
Macrophage-1	ENSG00000172243	CLEC7A	0.394	0.031	0.926983	0.00958437	1
Macrophage-2	ENSG00000173369	C1QB	0.948	0.077	2.81003	8.01e-09	0.000206593
Macrophage-2	ENSG00000173372	C1QA	0.984	0.091	3.06035	1.13e-08	0.000290711
Macrophage-2	ENSG00000159189	C1QC	0.923	0.059	2.86427	1.13e-08	0.000290711
Macrophage-2	ENSG00000100979	PLTP	0.891	0.104	3.25831	2.99e-08	0.000772021
Macrophage-2	ENSG00000250722	SEPP1	0.927	0.304	2.64471	1.31e-07	0.00337139
Macrophage-2	ENSG00000100600	LGMN	0.797	0.255	2.49178	1.31e-07	0.00337139
Macrophage-2	ENSG00000178573	MAF	0.612	0.152	1.95256	1.79e-07	0.00461148
Macrophage-2	ENSG00000129538	RNASE1	0.92	0.063	3.28221	3.51e-07	0.00904521
Macrophage-2	ENSG00000165457	FOLR2	0.719	0.029	2.54723	3.51e-07	0.00904521
Macrophage-2	ENSG00000011600	TYROBP	0.935	0.228	1.90311	3.91e-07	0.0100968
Macrophage-2	ENSG00000204472	AIF1	0.782	0.098	2.32852	6.47e-07	0.0166999
Macrophage-2	ENSG00000155130	MARCKS	0.582	0.253	1.51738	7.54e-07	0.0194519
Macrophage-2	ENSG00000124491	F13A1	0.78	0.017	3.00211	1.1e-06	0.0285096
Macrophage-2	ENSG00000170458	CD14	0.738	0.059	2.55225	2.21e-06	0.0569755
Macrophage-2	ENSG00000101439	CST3	0.92	0.534	1.39195	3.13e-06	0.0808871
Macrophage-2	ENSG00000118785	SPP1	0.72	0.086	3.20886	3.31e-06	0.0853472
Macrophage-2	ENSG00000129226	CD68	0.547	0.186	1.51438	3.56e-06	0.0919609
Macrophage-2	ENSG00000109861	CTSC	0.718	0.274	2.03141	3.72e-06	0.0960894
Macrophage-2	ENSG00000019582	CD74	0.813	0.349	1.56622	6.18e-06	0.159407
Macrophage-2	ENSG00000087086	FTL	0.999	0.938	1.49937	6.91e-06	0.178393
Macrophage-2	ENSG00000119655	NPC2	0.812	0.464	1.57427	8.48e-06	0.218763
Macrophage-2	ENSG00000155659	VSIG4	0.546	0.032	2.02865	9.43e-06	0.243292
Macrophage-2	ENSG00000205542	TMSB4X	0.999	0.873	0.904562	9.65e-06	0.249121
Macrophage-2	ENSG00000153071	DAB2	0.755	0.23	2.41772	1.41e-05	0.363174
Macrophage-2	ENSG00000075624	ACTB	0.962	0.897	0.784561	3.36e-05	0.868095
Macrophage-2	ENSG00000104870	FCGRT	0.682	0.202	2.00243	6.3e-05	1
Macrophage-2	ENSG00000170345	FOS	0.772	0.699	0.401791	8.28e-05	1
Macrophage-2	ENSG00000204388	HSPA1B	0.806	0.496	1.69113	8.81e-05	1
Macrophage-2	ENSG00000204389	HSPA1A	0.888	0.611	1.36882	0.000109864	1
Macrophage-2	ENSG00000164733	CTSB	0.66	0.413	1.30975	0.000158817	1
Macrophage-2	ENSG00000010327	STAB1	0.615	0.042	2.33903	0.000166986	1
Macrophage-2	ENSG00000110079	MS4A4A	0.614	0.031	2.2813	0.000166986	1
Macrophage-2	ENSG00000108691	CCL2	0.447	0.095	2.05011	0.000166986	1
Macrophage-2	ENSG00000125810	CD93	0.385	0.029	1.69222	0.000166986	1
Macrophage-2	ENSG00000110077	MS4A6A	0.502	0.048	1.78307	0.000198117	1
Macrophage-2	ENSG00000051523	CYBA	0.785	0.44	1.43772	0.000225907	1
Macrophage-2	ENSG00000133800	LYVE1	0.573	0.101	1.73282	0.00025578	1
Macrophage-2	ENSG00000136732	GYPC	0.362	0.293	0.664972	0.000399032	1
Macrophage-2	ENSG00000177575	CD163	0.454	0.029	1.80293	0.000401357	1
Macrophage-2	ENSG00000203747	FCGR3A	0.433	0.044	1.67059	0.000401357	1
Macrophage-2	ENSG00000171659	GPR34	0.368	0.014	1.64196	0.000401357	1
Macrophage-2	ENSG00000137491	SLCO2B1	0.35	0.03	1.58261	0.000401357	1
Macrophage-2	ENSG00000135404	CD63	0.781	0.655	0.650042	0.000472877	1
Macrophage-2	ENSG00000233276	GPX1	0.743	0.544	1.16044	0.000584637	1
Macrophage-2	ENSG00000204287	HLA-DRA	0.555	0.178	1.07502	0.000589621	1
Macrophage-2	ENSG00000197746	PSAP	0.731	0.548	0.845757	0.00068034	1
Macrophage-2	ENSG00000105223	PLD3	0.424	0.332	1.11339	0.000825294	1
Macrophage-2	ENSG00000126264	HCST	0.695	0.28	1.37091	0.000883878	1
Macrophage-2	ENSG00000090920	FCGBP	0.432	0.011	2.62335	0.000930298	1
Macrophage-2	ENSG00000081189	MEF2C	0.465	0.082	1.6948	0.000930298	1
Macrophage-2	ENSG00000165168	CYBB	0.367	0.023	1.62271	0.000930298	1
Macrophage-2	ENSG00000106565	TMEM176B	0.497	0.11	1.5706	0.000930298	1
Macrophage-2	ENSG00000175899	A2M	0.35	0.097	1.35946	0.000930298	1
Macrophage-2	ENSG00000198938	MT-CO3	0.927	0.86	0.673955	0.0010438	1
Macrophage-2	ENSG00000182578	CSF1R	0.594	0.079	2.12959	0.0010893	1
Macrophage-2	ENSG00000166927	MS4A7	0.544	0.037	2.09388	0.0010893	1
Macrophage-2	ENSG00000178695	KCTD12	0.486	0.151	1.69855	0.0010893	1
Macrophage-2	ENSG00000204103	MAFB	0.462	0.125	1.75532	0.00115941	1
Macrophage-2	ENSG00000154589	LY96	0.528	0.142	1.64481	0.00115941	1
Macrophage-2	ENSG00000135218	CD36	0.419	0.084	1.61683	0.00115941	1
Macrophage-2	ENSG00000162783	IER5	0.407	0.29	1.13901	0.00115941	1
Macrophage-2	ENSG00000198899	MT-ATP6	0.91	0.823	0.699842	0.00134155	1
Macrophage-2	ENSG00000120129	DUSP1	0.668	0.613	0.656583	0.001868	1
Macrophage-2	ENSG00000177606	JUN	0.707	0.598	0.998328	0.00197328	1
Macrophage-2	ENSG00000204482	LST1	0.419	0.082	1.31588	0.00234687	1
Macrophage-2	ENSG00000158869	FCER1G	0.815	0.179	1.898	0.0024712	1
Macrophage-2	ENSG00000143226	FCGR2A	0.462	0.065	1.68738	0.0028094	1
Macrophage-2	ENSG00000160255	ITGB2	0.39	0.099	1.23832	0.00396228	1
Macrophage-2	ENSG00000002933	TMEM176A	0.34	0.078	1.20595	0.00453206	1
Macrophage-2	ENSG00000198840	MT-ND3	0.926	0.797	0.973507	0.00551612	1
Macrophage-2	ENSG00000198886	MT-ND4	0.933	0.878	0.448106	0.00599302	1
Macrophage-2	ENSG00000117984	CTSD	0.576	0.499	0.770778	0.00626494	1
Macrophage-2	ENSG00000090013	BLVRB	0.356	0.257	1.10923	0.00654945	1
Macrophage-2	ENSG00000150337	FCGR1A	0.35	0.027	1.53334	0.00958437	1
Macrophage-2	ENSG00000139679	LPAR6	0.333	0.048	1.41375	0.00958437	1
Macrophage-2	ENSG00000198888	MT-ND1	0.899	0.83	0.604615	0.00959493	1
Macrophage-2	ENSG00000163220	S100A9	0.55	0.209	0.883624	0.0099618	1
Endometrial	ENSG00000102854	MSLN	0.534	0.006	2.27236	1.1e-06	0.0285096
Endometrial	ENSG00000185499	MUC1	0.801	0.019	2.1436	1.1e-06	0.0285096
Endometrial	ENSG00000167644	C19orf33	0.747	0.046	2.01139	1.1e-06	0.0285096
Endometrial	ENSG00000101443	WFDC2	0.738	0.007	2.43571	2.21e-06	0.0569755
Endometrial	ENSG00000124107	SLPI	0.783	0.055	2.75269	3.31e-06	0.0853472
Endometrial	ENSG00000184292	TACSTD2	0.805	0.112	2.11512	4.1e-06	0.105771
Endometrial	ENSG00000175793	SFN	0.665	0.036	1.616	4.58e-06	0.118203
Endometrial	ENSG00000122133	PAEP	0.792	0.031	5.62905	9.43e-06	0.243292
Endometrial	ENSG00000181143	MUC16	0.756	0.003	1.90536	9.43e-06	0.243292
Endometrial	ENSG00000117472	TSPAN1	0.701	0.006	1.89399	9.43e-06	0.243292
Endometrial	ENSG00000078401	EDN1	0.584	0.064	1.26493	9.43e-06	0.243292
Endometrial	ENSG00000110092	CCND1	0.575	0.139	1.07876	9.46e-06	0.244205
Endometrial	ENSG00000171345	KRT19	0.873	0.342	0.936073	1.07e-05	0.275742
Endometrial	ENSG00000125534	PPDPF	0.905	0.573	0.868644	1.14e-05	0.293607
Endometrial	ENSG00000165215	CLDN3	0.765	0.053	2.574	2.17e-05	0.560733
Endometrial	ENSG00000067225	PKM	0.774	0.444	0.706457	2.39e-05	0.61668
Endometrial	ENSG00000109846	CRYAB	0.846	0.202	1.99957	2.76e-05	0.711855
Endometrial	ENSG00000010278	CD9	0.86	0.317	0.543627	2.76e-05	0.711855
Endometrial	ENSG00000161249	DMKN	0.643	0.028	1.24644	6.3e-05	1
Endometrial	ENSG00000164825	DEFB1	0.778	0.019	3.5051	6.68e-05	1
Endometrial	ENSG00000148346	LCN2	0.679	0.004	2.88444	6.68e-05	1
Endometrial	ENSG00000196878	LAMB3	0.706	0.034	1.73869	6.68e-05	1
Endometrial	ENSG00000189143	CLDN4	0.878	0.252	2.06314	7.36e-05	1
Endometrial	ENSG00000124145	SDC4	0.715	0.254	0.86763	8.37e-05	1
Endometrial	ENSG00000188994	ZNF292	0.57	0.14	0.697179	0.000106995	1
Endometrial	ENSG00000169908	TM4SF1	0.787	0.175	1.43421	0.000149636	1
Endometrial	ENSG00000123689	G0S2	0.638	0.068	2.24316	0.000157024	1
Endometrial	ENSG00000142627	EPHA2	0.434	0.066	0.820698	0.000166986	1
Endometrial	ENSG00000170017	ALCAM	0.448	0.038	0.692283	0.000166986	1
Endometrial	ENSG00000105357	MYH14	0.362	0.001	0.660012	0.000166986	1
Endometrial	ENSG00000008394	MGST1	0.688	0.07	2.09006	0.000182834	1
Endometrial	ENSG00000142871	CYR61	0.742	0.336	0.729049	0.000191685	1
Endometrial	ENSG00000187446	CHP1	0.448	0.214	0.334875	0.000198117	1
Endometrial	ENSG00000165949	IFI27	0.76	0.225	1.18733	0.00024233	1
Endometrial	ENSG00000196533	C1orf186	0.633	0.016	1.29897	0.000401357	1
Endometrial	ENSG00000094755	GABRP	0.48	0	1.21443	0.000401357	1
Endometrial	ENSG00000196260	SFTA2	0.507	0.001	1.14881	0.000401357	1
Endometrial	ENSG00000135373	EHF	0.552	0.002	1.09952	0.000401357	1
Endometrial	ENSG00000125618	PAX8	0.597	0.014	1.09916	0.000401357	1
Endometrial	ENSG00000143322	ABL2	0.457	0.118	0.598317	0.000401357	1
Endometrial	ENSG00000096433	ITPR3	0.362	0.043	0.517048	0.000401357	1
Endometrial	ENSG00000005001	PRSS22	0.588	0.119	1.24694	0.000414273	1
Endometrial	ENSG00000112378	PERP	0.765	0.342	0.981176	0.000427476	1
Endometrial	ENSG00000188643	S100A16	0.448	0.15	0.475747	0.000465761	1
Endometrial	ENSG00000196975	ANXA4	0.615	0.271	0.697305	0.000474482	1
Endometrial	ENSG00000166165	CKB	0.633	0.066	1.1252	0.000506656	1
Endometrial	ENSG00000118523	CTGF	0.493	0.227	0.268007	0.000570094	1
Endometrial	ENSG00000170421	KRT8	0.905	0.43	0.445082	0.000610852	1
Endometrial	ENSG00000115963	RND3	0.751	0.227	1.38085	0.000717183	1
Endometrial	ENSG00000026297	RNASET2	0.683	0.22	0.933479	0.000717183	1
Endometrial	ENSG00000143153	ATP1B1	0.57	0.116	0.802154	0.000768521	1
Endometrial	ENSG00000196586	MYO6	0.484	0.11	0.584554	0.000768521	1
Endometrial	ENSG00000163435	ELF3	0.805	0.149	2.25306	0.000812388	1
Endometrial	ENSG00000147676	MAL2	0.588	0.082	1.25414	0.000905231	1
Endometrial	ENSG00000163874	ZC3H12A	0.538	0.166	0.620591	0.000905231	1
Endometrial	ENSG00000173432	SAA1	0.484	0.031	1.98764	0.000930298	1
Endometrial	ENSG00000173467	AGR3	0.412	0.004	1.3968	0.000930298	1
Endometrial	ENSG00000100342	APOL1	0.502	0.103	1.15294	0.000930298	1
Endometrial	ENSG00000228262	AC073218.2	0.48	0	1.09816	0.000930298	1
Endometrial	ENSG00000189334	S100A14	0.385	0.02	0.813369	0.000930298	1
Endometrial	ENSG00000197119	SLC25A29	0.403	0.028	0.673757	0.000930298	1
Endometrial	ENSG00000170412	GPRC5C	0.371	0.009	0.587711	0.000930298	1
Endometrial	ENSG00000105825	TFPI2	0.353	0.068	0.354716	0.000930298	1
Endometrial	ENSG00000013364	MVP	0.498	0.217	0.359422	0.00113422	1
Endometrial	ENSG00000005884	ITGA3	0.448	0.07	0.91766	0.00115941	1
Endometrial	ENSG00000053747	LAMA3	0.335	0.075	0.509065	0.00115941	1
Endometrial	ENSG00000173801	JUP	0.674	0.179	0.94497	0.0012678	1
Endometrial	ENSG00000067057	PFKP	0.484	0.08	0.55676	0.00130761	1
Endometrial	ENSG00000178209	PLEC	0.575	0.216	0.683722	0.00130884	1
Endometrial	ENSG00000111859	NEDD9	0.525	0.189	0.517271	0.00135912	1
Endometrial	ENSG00000140545	MFGE8	0.394	0.12	0.414829	0.00135912	1
Endometrial	ENSG00000058085	LAMC2	0.457	0.074	0.878971	0.00147313	1
Endometrial	ENSG00000051523	CYBA	0.742	0.449	0.48783	0.00150836	1
Endometrial	ENSG00000149131	SERPING1	0.751	0.323	0.715905	0.00152117	1
Endometrial	ENSG00000177106	EPS8L2	0.52	0.153	0.592791	0.00157954	1
Endometrial	ENSG00000233276	GPX1	0.783	0.549	0.358381	0.00170173	1
Endometrial	ENSG00000131981	LGALS3	0.801	0.472	0.778462	0.00171906	1
Endometrial	ENSG00000134531	EMP1	0.584	0.2	0.626328	0.00176058	1
Endometrial	ENSG00000125730	C3	0.416	0.058	1.05709	0.00186347	1
Endometrial	ENSG00000136830	FAM129B	0.525	0.198	0.78191	0.00196052	1
Endometrial	ENSG00000246705	H2AFJ	0.593	0.342	0.269184	0.00203502	1
Endometrial	ENSG00000137673	MMP7	0.43	0.004	2.59599	0.00208508	1
Endometrial	ENSG00000171234	UGT2B7	0.439	0	0.913247	0.00208508	1
Endometrial	ENSG00000163347	CLDN1	0.452	0.014	0.820351	0.00208508	1
Endometrial	ENSG00000163132	MSX1	0.403	0.023	0.803174	0.00208508	1
Endometrial	ENSG00000188112	C6orf132	0.403	0.032	0.660122	0.00208508	1
Endometrial	ENSG00000173890	GPR160	0.38	0.027	0.610167	0.00208508	1
Endometrial	ENSG00000154639	CXADR	0.339	0.011	0.504935	0.00208508	1
Endometrial	ENSG00000272009	RP1-313I6.12	0.412	0.138	0.494398	0.00208508	1
Endometrial	ENSG00000138771	SHROOM3	0.367	0.025	0.485808	0.00208508	1
Endometrial	ENSG00000184363	PKP3	0.357	0.146	0.353901	0.00208508	1
Endometrial	ENSG00000167604	NFKBID	0.357	0.055	0.336071	0.00208508	1
Endometrial	ENSG00000141753	IGFBP4	0.665	0.182	0.445167	0.00218259	1
Endometrial	ENSG00000196141	SPATS2L	0.489	0.229	0.316074	0.00237462	1
Endometrial	ENSG00000112096	SOD2	0.824	0.392	0.813928	0.00277886	1
Endometrial	ENSG00000023445	BIRC3	0.561	0.138	0.834345	0.0028094	1
Endometrial	ENSG00000177425	PAWR	0.48	0.143	0.627595	0.0028094	1
Endometrial	ENSG00000172005	MAL	0.335	0.026	0.584136	0.0028094	1
Endometrial	ENSG00000177989	ODF3B	0.425	0.118	0.576864	0.0028094	1
Endometrial	ENSG00000163399	ATP1A1	0.611	0.297	0.518303	0.00298647	1
Endometrial	ENSG00000137331	IER3	0.756	0.409	1.06523	0.00308017	1
Endometrial	ENSG00000101439	CST3	0.923	0.544	0.579681	0.00308017	1
Endometrial	ENSG00000119888	EPCAM	0.557	0.022	1.19185	0.00315428	1
Endometrial	ENSG00000185043	CIB1	0.611	0.386	0.273609	0.00318581	1
Endometrial	ENSG00000135002	RFK	0.403	0.194	0.261645	0.00350504	1
Endometrial	ENSG00000235162	C12orf75	0.756	0.254	1.26499	0.00361584	1
Endometrial	ENSG00000143878	RHOB	0.756	0.42	0.976453	0.00361584	1
Endometrial	ENSG00000164023	SGMS2	0.489	0.081	0.670244	0.00367364	1
Endometrial	ENSG00000182809	CRIP2	0.633	0.204	0.562757	0.00367364	1
Endometrial	ENSG00000139725	RHOF	0.516	0.133	0.465366	0.00367364	1
Endometrial	ENSG00000164828	SUN1	0.52	0.18	0.494789	0.00373001	1
Endometrial	ENSG00000197822	OCLN	0.434	0.054	0.650136	0.00396228	1
Endometrial	ENSG00000182718	ANXA2	0.869	0.583	0.54434	0.00410493	1
Endometrial	ENSG00000124762	CDKN1A	0.643	0.317	0.632391	0.00451094	1
Endometrial	ENSG00000134339	SAA2	0.344	0.007	1.73688	0.00453206	1
Endometrial	ENSG00000160678	S100A1	0.507	0.012	1.23356	0.00453206	1
Endometrial	ENSG00000183742	MACC1	0.471	0.006	0.837584	0.00453206	1
Endometrial	ENSG00000146038	DCDC2	0.434	0.01	0.640173	0.00453206	1
Endometrial	ENSG00000111319	SCNN1A	0.407	0.004	0.614153	0.00453206	1
Endometrial	ENSG00000127328	RAB3IP	0.407	0.063	0.548417	0.00453206	1
Endometrial	ENSG00000164251	F2RL1	0.367	0.019	0.480429	0.00453206	1
Endometrial	ENSG00000204385	SLC44A4	0.335	0.007	0.445232	0.00453206	1
Endometrial	ENSG00000116791	CRYZ	0.38	0.066	0.431303	0.00453206	1
Endometrial	ENSG00000242086	LINC00969	0.425	0.135	0.293226	0.00453206	1
Endometrial	ENSG00000044115	CTNNA1	0.57	0.236	0.561204	0.00487281	1
Endometrial	ENSG00000162909	CAPN2	0.579	0.237	0.484793	0.00487281	1
Endometrial	ENSG00000081041	CXCL2	0.606	0.222	1.07176	0.00495159	1
Endometrial	ENSG00000182240	BACE2	0.471	0.161	0.416004	0.00533443	1
Endometrial	ENSG00000162366	PDZK1IP1	0.507	0.027	1.46909	0.00552968	1
Endometrial	ENSG00000080603	SRCAP	0.466	0.133	0.551805	0.00573225	1
Endometrial	ENSG00000175315	CST6	0.511	0.131	1.0209	0.00602598	1
Endometrial	ENSG00000120889	TNFRSF10B	0.371	0.068	0.348649	0.00616507	1
Endometrial	ENSG00000145247	OCIAD2	0.557	0.19	0.600156	0.00624947	1
Endometrial	ENSG00000173846	PLK3	0.489	0.23	0.294791	0.00624947	1
Endometrial	ENSG00000006327	TNFRSF12A	0.638	0.244	0.891832	0.00626075	1
Endometrial	ENSG00000173156	RHOD	0.407	0.14	0.703577	0.00654045	1
Endometrial	ENSG00000123595	RAB9A	0.38	0.168	0.259402	0.00654045	1
Endometrial	ENSG00000143653	SCCPDH	0.629	0.136	1.00109	0.00654945	1
Endometrial	ENSG00000163545	NUAK2	0.434	0.065	0.656346	0.00654945	1
Endometrial	ENSG00000124171	PARD6B	0.385	0.094	0.475204	0.00654945	1
Endometrial	ENSG00000104341	LAPTM4B	0.371	0.058	0.439578	0.00654945	1
Endometrial	ENSG00000161921	CXCL16	0.362	0.062	0.411788	0.00654945	1
Endometrial	ENSG00000073350	LLGL2	0.471	0.05	0.722732	0.00686546	1
Endometrial	ENSG00000105568	PPP2R1A	0.489	0.277	0.335997	0.00686635	1
Endometrial	ENSG00000013588	GPRC5A	0.498	0.107	0.838667	0.00696234	1
Endometrial	ENSG00000143507	DUSP10	0.52	0.115	0.705156	0.00723103	1
Endometrial	ENSG00000204642	HLA-F	0.416	0.129	0.340577	0.00723103	1
Endometrial	ENSG00000175505	CLCF1	0.398	0.036	0.730071	0.00731982	1
Endometrial	ENSG00000105327	BBC3	0.357	0.093	0.677394	0.00731982	1
Endometrial	ENSG00000188157	AGRN	0.489	0.075	0.667896	0.00731982	1
Endometrial	ENSG00000127666	TICAM1	0.403	0.057	0.597391	0.00731982	1
Endometrial	ENSG00000088986	DYNLL1	0.805	0.649	0.30779	0.00750662	1
Endometrial	ENSG00000136068	FLNB	0.439	0.185	0.436691	0.00764291	1
Endometrial	ENSG00000185215	TNFAIP2	0.593	0.151	1.07833	0.00771573	1
Endometrial	ENSG00000106077	ABHD11	0.507	0.104	0.688819	0.00771573	1
Endometrial	ENSG00000126368	NR1D1	0.376	0.049	0.663247	0.00771573	1
Endometrial	ENSG00000166949	SMAD3	0.353	0.08	0.312393	0.00771573	1
Endometrial	ENSG00000181885	CLDN7	0.57	0.204	0.75364	0.0078208	1
Endometrial	ENSG00000131018	SYNE1	0.407	0.115	0.596419	0.00817053	1
Endometrial	ENSG00000198355	PIM3	0.516	0.258	0.38472	0.00823774	1
Endometrial	ENSG00000117525	F3	0.466	0.106	0.794533	0.0083965	1
Endometrial	ENSG00000177666	PNPLA2	0.529	0.237	0.439771	0.0083965	1
Endometrial	ENSG00000150991	UBC	0.946	0.817	0.610354	0.00843214	1
Endometrial	ENSG00000267795	SMIM22	0.579	0.046	1.29791	0.00854137	1
Endometrial	ENSG00000105519	CAPS	0.52	0.09	1.26561	0.00854137	1
Endometrial	ENSG00000153046	CDYL	0.348	0.158	0.251857	0.00854137	1
Endometrial	ENSG00000197956	S100A6	0.946	0.802	0.697163	0.00877229	1
Endometrial	ENSG00000130202	PVRL2	0.498	0.183	0.500592	0.00881156	1
Endometrial	ENSG00000211445	GPX3	0.769	0.338	1.91148	0.00887826	1
Endometrial	ENSG00000189171	S100A13	0.805	0.33	1.19177	0.00926144	1
Endometrial	ENSG00000125733	TRIP10	0.339	0.115	0.387742	0.00944514	1
Endometrial	ENSG00000047457	CP	0.434	0.005	1.36752	0.00958437	1
Endometrial	ENSG00000162174	ASRGL1	0.434	0.021	0.751254	0.00958437	1
Endometrial	ENSG00000141738	GRB7	0.416	0.07	0.717289	0.00958437	1
Endometrial	ENSG00000134873	CLDN10	0.371	0.005	0.69908	0.00958437	1
Endometrial	ENSG00000103534	TMC5	0.362	0.038	0.631835	0.00958437	1
Endometrial	ENSG00000168672	FAM84B	0.434	0.054	0.555789	0.00958437	1
Endometrial	ENSG00000108511	HOXB6	0.371	0.01	0.531296	0.00958437	1
Endometrial	ENSG00000164949	GEM	0.353	0.065	0.492557	0.00958437	1
Endometrial	ENSG00000179094	PER1	0.367	0.091	0.31764	0.00958437	1
Endometrial	ENSG00000130402	ACTN4	0.751	0.341	0.774372	0.00958469	1
Endometrial	ENSG00000166741	NNMT	0.602	0.194	1.28282	0.00971214	1
LED	ENSG00000138722	MMRN1	0.949	0.019	2.30788	8.01e-09	0.000206593
LED	ENSG00000249751	ECSCR	0.968	0.025	2.23914	8.01e-09	0.000206593
LED	ENSG00000182809	CRIP2	0.953	0.139	1.73879	8.01e-09	0.000206593
LED	ENSG00000050165	DKK3	0.827	0.038	1.59894	8.01e-09	0.000206593
LED	ENSG00000127920	GNG11	0.99	0.09	2.67713	1.13e-08	0.000290711
LED	ENSG00000131477	RAMP2	0.941	0.029	2.13927	1.33e-08	0.000343825
LED	ENSG00000137077	CCL21	0.977	0.119	4.24712	1.86e-08	0.000479786
LED	ENSG00000163453	IGFBP7	0.998	0.229	3.06247	2.11e-08	0.000543216
LED	ENSG00000010278	CD9	0.994	0.259	2.91614	2.3e-08	0.000594206
LED	ENSG00000111341	MGP	0.982	0.167	2.89208	2.92e-08	0.000752523
LED	ENSG00000168497	SDPR	0.953	0.023	2.6367	2.99e-08	0.000772021
LED	ENSG00000169908	TM4SF1	0.978	0.105	2.52284	4.03e-08	0.00103922
LED	ENSG00000120885	CLU	0.961	0.211	2.58557	6.83e-08	0.00176216
LED	ENSG00000197747	S100A10	0.999	0.728	1.46495	7.68e-08	0.0019817
LED	ENSG00000160180	TFF3	0.958	0.031	2.67976	1.05e-07	0.0027186
LED	ENSG00000068001	HYAL2	0.893	0.113	1.83238	1.05e-07	0.0027186
LED	ENSG00000100243	CYB5R3	0.933	0.278	1.43079	1.42e-07	0.00366328
LED	ENSG00000142089	IFITM3	0.999	0.471	1.81572	2.12e-07	0.00547622
LED	ENSG00000085871	MGST2	0.91	0.187	1.37956	2.45e-07	0.0063137
LED	ENSG00000177697	CD151	0.945	0.368	1.04231	2.54e-07	0.00654367
LED	ENSG00000167460	TPM4	0.902	0.383	0.904987	2.86e-07	0.00738875
LED	ENSG00000105971	CAV2	0.838	0.192	1.10346	3.09e-07	0.007978
LED	ENSG00000105974	CAV1	0.987	0.28	2.4152	3.28e-07	0.00846164
LED	ENSG00000133800	LYVE1	0.934	0.043	2.18296	3.51e-07	0.00904521
LED	ENSG00000065054	SLC9A3R2	0.89	0.066	1.94546	3.51e-07	0.00904521
LED	ENSG00000159200	RCAN1	0.759	0.102	1.48324	3.51e-07	0.00904521
LED	ENSG00000150687	PRSS23	0.857	0.099	1.4333	3.51e-07	0.00904521
LED	ENSG00000172889	EGFL7	0.859	0.055	1.42495	3.51e-07	0.00904521
LED	ENSG00000167617	CDC42EP5	0.712	0.058	1.01645	3.51e-07	0.00904521
LED	ENSG00000066056	TIE1	0.667	0.011	0.980907	3.51e-07	0.00904521
LED	ENSG00000141753	IGFBP4	0.725	0.136	0.349718	3.51e-07	0.00904521
LED	ENSG00000118680	MYL12B	0.967	0.535	0.974724	4.21e-07	0.0108711
LED	ENSG00000107438	PDLIM1	0.923	0.262	1.21047	4.52e-07	0.0116733
LED	ENSG00000026025	VIM	0.998	0.564	1.5335	4.71e-07	0.0121587
LED	ENSG00000123416	TUBA1B	0.917	0.502	0.571057	5.23e-07	0.013483
LED	ENSG00000182718	ANXA2	0.985	0.548	0.935505	5.66e-07	0.0145979
LED	ENSG00000128245	YWHAH	0.867	0.283	0.942565	5.84e-07	0.0150693
LED	ENSG00000085063	CD59	0.987	0.416	1.73499	5.86e-07	0.0151325
LED	ENSG00000162493	PDPN	0.867	0.103	1.39453	8.86e-07	0.0228664
LED	ENSG00000101439	CST3	0.988	0.506	0.745534	9.24e-07	0.0238309
LED	ENSG00000115380	EFEMP1	0.953	0.29	2.04496	9.96e-07	0.0257061
LED	ENSG00000184113	CLDN5	0.904	0.024	2.28574	1.1e-06	0.0285096
LED	ENSG00000178726	THBD	0.74	0.045	1.26227	1.1e-06	0.0285096
LED	ENSG00000137962	ARHGAP29	0.748	0.082	1.09014	1.1e-06	0.0285096
LED	ENSG00000186994	KANK3	0.72	0.018	1.06343	1.1e-06	0.0285096
LED	ENSG00000182463	TSHZ2	0.699	0.041	0.980473	1.1e-06	0.0285096
LED	ENSG00000188290	HES4	0.756	0.109	0.98903	1.5e-06	0.0387922
LED	ENSG00000159335	PTMS	0.954	0.323	1.27762	1.56e-06	0.0403408
LED	ENSG00000184752	NDUFA12	0.642	0.29	0.283215	1.97e-06	0.050868
LED	ENSG00000110841	PPFIBP1	0.902	0.125	1.60457	2.21e-06	0.0569755
LED	ENSG00000134531	EMP1	0.93	0.136	2.03722	2.27e-06	0.0586734
LED	ENSG00000151366	NDUFC2	0.759	0.356	0.279164	2.85e-06	0.07363
LED	ENSG00000148180	GSN	0.831	0.279	0.913548	3.02e-06	0.0778728
LED	ENSG00000197956	S100A6	1	0.784	1.59282	3.06e-06	0.0788554
LED	ENSG00000267107	AC011526.1	0.764	0.012	1.29499	3.31e-06	0.0853472
LED	ENSG00000039560	RAI14	0.784	0.15	1.10234	3.31e-06	0.0853472
LED	ENSG00000102024	PLS3	0.717	0.073	1.09217	3.31e-06	0.0853472
LED	ENSG00000091972	CD200	0.681	0.06	1.03911	3.31e-06	0.0853472
LED	ENSG00000117707	PROX1	0.61	0.008	0.928633	3.31e-06	0.0853472
LED	ENSG00000138835	RGS3	0.549	0.034	0.817224	3.31e-06	0.0853472
LED	ENSG00000072110	ACTN1	0.778	0.233	0.778652	3.31e-06	0.0853472
LED	ENSG00000126247	CAPNS1	0.717	0.191	0.699139	3.31e-06	0.0853472
LED	ENSG00000103544	C16orf62	0.573	0.079	0.692916	3.31e-06	0.0853472
LED	ENSG00000166741	NNMT	0.922	0.131	1.42489	3.79e-06	0.0977076
LED	ENSG00000115306	SPTBN1	0.854	0.151	1.18983	4.58e-06	0.118203
LED	ENSG00000131016	AKAP12	0.858	0.07	1.80343	5.07e-06	0.13083
LED	ENSG00000023191	RNH1	0.817	0.324	0.639246	6.47e-06	0.166829
LED	ENSG00000172354	GNB2	0.793	0.352	0.450143	6.76e-06	0.174527
LED	ENSG00000125971	DYNLRB1	0.837	0.387	0.420831	7.15e-06	0.184564
LED	ENSG00000177469	PTRF	0.881	0.256	1.10167	7.41e-06	0.191116
LED	ENSG00000158195	WASF2	0.835	0.291	0.817741	7.48e-06	0.192926
LED	ENSG00000170955	PRKCDBP	0.647	0.117	0.715582	7.71e-06	0.199029
LED	ENSG00000003436	TFPI	0.97	0.218	2.08164	8.13e-06	0.209906
LED	ENSG00000074800	ENO1	0.88	0.491	0.30773	8.13e-06	0.209906
LED	ENSG00000104522	TSTA3	0.735	0.196	0.819641	8.21e-06	0.211864
LED	ENSG00000144476	ACKR3	0.706	0.038	1.1484	9.43e-06	0.243292
LED	ENSG00000140945	CDH13	0.717	0.018	1.11585	9.43e-06	0.243292
LED	ENSG00000126785	RHOJ	0.674	0.009	1.01249	9.43e-06	0.243292
LED	ENSG00000179144	GIMAP7	0.675	0.068	0.961057	9.43e-06	0.243292
LED	ENSG00000184584	TMEM173	0.733	0.069	0.931716	9.43e-06	0.243292
LED	ENSG00000176014	TUBB6	0.743	0.164	0.891894	9.43e-06	0.243292
LED	ENSG00000188643	S100A16	0.723	0.1	0.875288	9.43e-06	0.243292
LED	ENSG00000024422	EHD2	0.663	0.054	0.865674	9.43e-06	0.243292
LED	ENSG00000156298	TSPAN7	0.556	0.012	0.779474	9.43e-06	0.243292
LED	ENSG00000149084	HSD17B12	0.487	0.114	0.452305	9.43e-06	0.243292
LED	ENSG00000204397	CARD16	0.484	0.128	0.251561	9.43e-06	0.243292
LED	ENSG00000106211	HSPB1	0.997	0.697	1.77339	1.05e-05	0.270159
LED	ENSG00000137312	FLOT1	0.707	0.23	0.566318	1.09e-05	0.280697
LED	ENSG00000155366	RHOC	0.95	0.406	1.1788	1.13e-05	0.292354
LED	ENSG00000131981	LGALS3	0.936	0.432	0.556984	1.14e-05	0.293607
LED	ENSG00000167397	VKORC1	0.721	0.283	0.302757	1.14e-05	0.293607
LED	ENSG00000109099	PMP22	0.907	0.137	1.24966	1.45e-05	0.373513
LED	ENSG00000100097	LGALS1	0.992	0.569	0.801662	1.62e-05	0.417874
LED	ENSG00000137710	RDX	0.706	0.244	0.572552	1.65e-05	0.424747
LED	ENSG00000175416	CLTB	0.8	0.397	0.330654	1.72e-05	0.444522
LED	ENSG00000130429	ARPC1B	0.859	0.441	0.269251	2e-05	0.516827
LED	ENSG00000196923	PDLIM7	0.63	0.078	0.808649	2.11e-05	0.545394
LED	ENSG00000153250	RBMS1	0.627	0.262	0.299648	2.17e-05	0.560733
LED	ENSG00000124299	PEPD	0.554	0.089	0.550983	2.18e-05	0.562042
LED	ENSG00000065978	YBX1	0.967	0.715	0.301029	2.34e-05	0.602549
LED	ENSG00000034510	TMSB10	1	0.978	0.434189	2.49e-05	0.642808
LED	ENSG00000131435	PDLIM4	0.801	0.072	1.28228	2.57e-05	0.662074
LED	ENSG00000159713	TPPP3	0.487	0.056	1.24524	2.57e-05	0.662074
LED	ENSG00000157601	MX1	0.66	0.079	0.829997	2.57e-05	0.662074
LED	ENSG00000018408	WWTR1	0.653	0.112	0.77913	2.57e-05	0.662074
LED	ENSG00000204381	LAYN	0.562	0.077	0.680173	2.57e-05	0.662074
LED	ENSG00000196562	SULF2	0.605	0.072	0.634372	2.57e-05	0.662074
LED	ENSG00000064989	CALCRL	0.466	0.017	0.574864	2.57e-05	0.662074
LED	ENSG00000102010	BMX	0.4	0.003	0.550106	2.57e-05	0.662074
LED	ENSG00000147065	MSN	0.673	0.161	0.513034	2.71e-05	0.699012
LED	ENSG00000186642	PDE2A	0.581	0.008	0.813893	2.86e-05	0.738735
LED	ENSG00000164687	FABP5	0.683	0.173	0.638916	2.86e-05	0.738735
LED	ENSG00000174917	C19orf70	0.69	0.327	0.276966	3.12e-05	0.804166
LED	ENSG00000169764	UGP2	0.861	0.389	0.756284	3.26e-05	0.842302
LED	ENSG00000161281	COX7A1	0.738	0.074	0.916226	3.28e-05	0.846743
LED	ENSG00000188313	PLSCR1	0.67	0.231	0.497422	3.28e-05	0.846743
LED	ENSG00000115944	COX7A2L	0.73	0.346	0.271131	3.3e-05	0.850557
LED	ENSG00000160213	CSTB	0.922	0.471	0.420873	3.73e-05	0.962541
LED	ENSG00000167118	URM1	0.505	0.206	0.26658	4.08e-05	1
LED	ENSG00000120963	ZNF706	0.762	0.35	0.354519	4.47e-05	1
LED	ENSG00000172965	MIR4435-1HG	0.753	0.199	0.707429	5.53e-05	1
LED	ENSG00000162599	NFIA	0.532	0.049	0.614659	5.53e-05	1
LED	ENSG00000081041	CXCL2	0.683	0.183	0.553734	6.4e-05	1
LED	ENSG00000140612	SEC11A	0.819	0.425	0.251563	6.47e-05	1
LED	ENSG00000168899	VAMP5	0.818	0.166	0.979743	6.52e-05	1
LED	ENSG00000174059	CD34	0.63	0.012	1.04715	6.68e-05	1
LED	ENSG00000110092	CCND1	0.622	0.097	0.976608	6.68e-05	1
LED	ENSG00000164035	EMCN	0.617	0.006	0.966255	6.68e-05	1
LED	ENSG00000196628	TCF4	0.673	0.07	0.8246	6.68e-05	1
LED	ENSG00000128567	PODXL	0.577	0.022	0.806303	6.68e-05	1
LED	ENSG00000120279	MYCT1	0.58	0.007	0.801574	6.68e-05	1
LED	ENSG00000132334	PTPRE	0.709	0.143	0.726735	6.68e-05	1
LED	ENSG00000162618	ELTD1	0.504	0.008	0.645843	6.68e-05	1
LED	ENSG00000126458	RRAS	0.589	0.116	0.640087	6.68e-05	1
LED	ENSG00000108828	VAT1	0.537	0.122	0.491377	6.68e-05	1
LED	ENSG00000044115	CTNNA1	0.601	0.205	0.458518	6.68e-05	1
LED	ENSG00000166484	MAPK7	0.373	0.036	0.426475	6.68e-05	1
LED	ENSG00000047849	MAP4	0.525	0.178	0.345954	6.68e-05	1
LED	ENSG00000100242	SUN2	0.537	0.168	0.328187	6.68e-05	1
LED	ENSG00000060237	WNK1	0.538	0.177	0.325879	6.68e-05	1
LED	ENSG00000213465	ARL2	0.759	0.238	0.704787	6.72e-05	1
LED	ENSG00000138279	ANXA7	0.704	0.242	0.55419	6.83e-05	1
LED	ENSG00000103769	RAB11A	0.95	0.36	1.11042	7.49e-05	1
LED	ENSG00000103152	MPG	0.572	0.226	0.369003	7.75e-05	1
LED	ENSG00000076043	REXO2	0.868	0.335	0.724825	8.09e-05	1
LED	ENSG00000165410	CFL2	0.635	0.15	0.593367	8.16e-05	1
LED	ENSG00000005020	SKAP2	0.516	0.096	0.453629	8.23e-05	1
LED	ENSG00000100266	PACSIN2	0.469	0.142	0.381411	8.23e-05	1
LED	ENSG00000167552	TUBA1A	0.854	0.226	1.08409	8.67e-05	1
LED	ENSG00000136997	MYC	0.725	0.198	1.02311	9.39e-05	1
LED	ENSG00000149131	SERPING1	0.847	0.278	0.614881	9.58e-05	1
LED	ENSG00000060138	YBX3	0.914	0.312	1.08757	9.62e-05	1
LED	ENSG00000006451	RALA	0.572	0.204	0.394628	0.000106995	1
LED	ENSG00000196262	PPIA	0.985	0.708	0.510972	0.000111179	1
LED	ENSG00000066322	ELOVL1	0.692	0.189	0.744627	0.000111555	1
LED	ENSG00000166228	PCBD1	0.662	0.21	0.532197	0.000111555	1
LED	ENSG00000068079	IFI35	0.57	0.137	0.530029	0.000112537	1
LED	ENSG00000162517	PEF1	0.667	0.223	0.511155	0.000120208	1
LED	ENSG00000222041	LINC00152	0.764	0.216	0.69663	0.000120284	1
LED	ENSG00000168938	PPIC	0.687	0.253	0.371325	0.000120962	1
LED	ENSG00000182240	BACE2	0.658	0.118	0.833196	0.000121837	1
LED	ENSG00000131711	MAP1B	0.652	0.055	0.929053	0.000122083	1
LED	ENSG00000163513	TGFBR2	0.688	0.122	0.753749	0.000122083	1
LED	ENSG00000184232	OAF	0.65	0.05	0.892207	0.000126367	1
LED	ENSG00000241685	ARPC1A	0.614	0.244	0.363759	0.000132753	1
LED	ENSG00000148671	ADIRF	0.901	0.195	1.68196	0.000132755	1
LED	ENSG00000187608	ISG15	0.927	0.392	0.933564	0.000135602	1
LED	ENSG00000143774	GUK1	0.965	0.571	0.806355	0.000137268	1
LED	ENSG00000075790	BCAP29	0.554	0.155	0.467768	0.000138519	1
LED	ENSG00000175203	DCTN2	0.582	0.211	0.399387	0.000138519	1
LED	ENSG00000143771	CNIH4	0.557	0.243	0.258434	0.000138519	1
LED	ENSG00000213977	TAX1BP3	0.718	0.235	0.659949	0.000143019	1
LED	ENSG00000136732	GYPC	0.902	0.241	1.0247	0.000148648	1
LED	ENSG00000142871	CYR61	0.832	0.294	1.08446	0.000149038	1
LED	ENSG00000103811	CTSH	0.715	0.18	1.01977	0.00015753	1
LED	ENSG00000123240	OPTN	0.759	0.248	0.647116	0.000161722	1
LED	ENSG00000173267	SNCG	0.593	0.052	0.979207	0.000166986	1
LED	ENSG00000154330	PGM5	0.639	0.007	0.923697	0.000166986	1
LED	ENSG00000184058	TBX1	0.58	0.012	0.81069	0.000166986	1
LED	ENSG00000182871	COL18A1	0.636	0.048	0.785501	0.000166986	1
LED	ENSG00000154133	ROBO4	0.543	0.006	0.777428	0.000166986	1
LED	ENSG00000099864	PALM	0.569	0.029	0.761471	0.000166986	1
LED	ENSG00000089127	OAS1	0.579	0.064	0.720089	0.000166986	1
LED	ENSG00000113758	DBN1	0.516	0.024	0.661994	0.000166986	1
LED	ENSG00000108622	ICAM2	0.552	0.046	0.614565	0.000166986	1
LED	ENSG00000141905	NFIC	0.581	0.088	0.585746	0.000166986	1
LED	ENSG00000139567	ACVRL1	0.486	0.056	0.529327	0.000166986	1
LED	ENSG00000108798	ABI3	0.471	0.027	0.494336	0.000166986	1
LED	ENSG00000127329	PTPRB	0.365	0.008	0.439651	0.000166986	1
LED	ENSG00000170248	PDCD6IP	0.56	0.186	0.374463	0.000166986	1
LED	ENSG00000106992	AK1	0.376	0.07	0.343239	0.000166986	1
LED	ENSG00000198168	SVIP	0.505	0.144	0.278496	0.000166986	1
LED	ENSG00000075618	FSCN1	0.439	0.126	0.275663	0.000166986	1
LED	ENSG00000160948	VPS28	0.783	0.317	0.488866	0.000167188	1
LED	ENSG00000177700	POLR2L	0.968	0.595	0.737552	0.000172432	1
LED	ENSG00000129422	MTUS1	0.693	0.076	0.949962	0.0001741	1
LED	ENSG00000090006	LTBP4	0.64	0.071	0.803144	0.000178867	1
LED	ENSG00000178057	NDUFAF3	0.621	0.261	0.313876	0.000180863	1
LED	ENSG00000136826	KLF4	0.831	0.294	0.725823	0.000191685	1
LED	ENSG00000113068	PFDN1	0.56	0.228	0.274863	0.000205976	1
LED	ENSG00000175482	POLD4	0.674	0.286	0.27771	0.000209899	1
LED	ENSG00000125868	DSTN	0.962	0.468	0.818255	0.000211694	1
LED	ENSG00000148175	STOM	0.878	0.276	0.976861	0.00021364	1
LED	ENSG00000147419	CCDC25	0.5	0.162	0.378494	0.000225222	1
LED	ENSG00000074416	MGLL	0.585	0.19	0.626851	0.000227482	1
LED	ENSG00000089327	FXYD5	0.95	0.459	0.705817	0.000236002	1
LED	ENSG00000002586	CD99	0.939	0.494	0.586838	0.000251599	1
LED	ENSG00000160691	SHC1	0.567	0.118	0.581618	0.00025578	1
LED	ENSG00000213853	EMP2	0.566	0.133	0.542439	0.000262076	1
LED	ENSG00000142192	APP	0.869	0.281	0.823206	0.000262703	1
LED	ENSG00000088832	FKBP1A	0.907	0.434	0.595046	0.000265379	1
LED	ENSG00000114353	GNAI2	0.771	0.275	0.599843	0.000269322	1
LED	ENSG00000116667	C1orf21	0.703	0.147	0.785291	0.000271594	1
LED	ENSG00000111843	TMEM14C	0.727	0.305	0.422306	0.000281898	1
LED	ENSG00000002549	LAP3	0.528	0.132	0.440191	0.000290193	1
LED	ENSG00000136238	RAC1	0.97	0.557	0.670196	0.000292669	1
LED	ENSG00000172183	ISG20	0.724	0.183	0.523488	0.000292999	1
LED	ENSG00000140105	WARS	0.722	0.093	1.04157	0.000294476	1
LED	ENSG00000122694	GLIPR2	0.643	0.095	0.640836	0.000294476	1
LED	ENSG00000213722	DDAH2	0.627	0.171	0.493785	0.00029504	1
LED	ENSG00000185201	IFITM2	0.979	0.402	0.908315	0.000312776	1
LED	ENSG00000196230	TUBB	0.86	0.398	0.415591	0.000314541	1
LED	ENSG00000122786	CALD1	0.888	0.349	0.283224	0.000319702	1
LED	ENSG00000127528	KLF2	0.816	0.161	0.96514	0.000328957	1
LED	ENSG00000106538	RARRES2	0.515	0.08	0.836311	0.000332769	1
LED	ENSG00000188677	PARVB	0.573	0.05	0.641267	0.000332769	1
LED	ENSG00000092964	DPYSL2	0.54	0.137	0.426591	0.000332769	1
LED	ENSG00000148834	GSTO1	0.767	0.33	0.422	0.000369014	1
LED	ENSG00000163565	IFI16	0.682	0.188	0.388641	0.000369014	1
LED	ENSG00000067560	RHOA	0.933	0.521	0.649767	0.000400578	1
LED	ENSG00000133574	GIMAP4	0.656	0.053	0.817425	0.000401357	1
LED	ENSG00000213203	GIMAP1	0.558	0.028	0.797896	0.000401357	1
LED	ENSG00000163739	CXCL1	0.467	0.08	0.795567	0.000401357	1
LED	ENSG00000153721	CNKSR3	0.576	0.025	0.787687	0.000401357	1
LED	ENSG00000074527	NTN4	0.527	0.085	0.775401	0.000401357	1
LED	ENSG00000158856	DMTN	0.55	0.009	0.734191	0.000401357	1
LED	ENSG00000196139	AKR1C3	0.504	0.012	0.727744	0.000401357	1
LED	ENSG00000118407	FILIP1	0.537	0.011	0.724785	0.000401357	1
LED	ENSG00000175879	HOXD8	0.48	0.013	0.654944	0.000401357	1
LED	ENSG00000145335	SNCA	0.542	0.05	0.652557	0.000401357	1
LED	ENSG00000156313	RPGR	0.526	0.047	0.640195	0.000401357	1
LED	ENSG00000125845	BMP2	0.427	0.024	0.581803	0.000401357	1
LED	ENSG00000162909	CAPN2	0.683	0.199	0.56791	0.000401357	1
LED	ENSG00000111275	ALDH2	0.456	0.048	0.525577	0.000401357	1
LED	ENSG00000176435	CLEC14A	0.397	0.007	0.518076	0.000401357	1
LED	ENSG00000153993	SEMA3D	0.366	0.003	0.451107	0.000401357	1
LED	ENSG00000182885	GPR97	0.366	0.016	0.432727	0.000401357	1
LED	ENSG00000119917	IFIT3	0.375	0.05	0.420096	0.000401357	1
LED	ENSG00000168807	SNTB2	0.432	0.065	0.409144	0.000401357	1
LED	ENSG00000078369	GNB1	0.582	0.215	0.339481	0.000401357	1
LED	ENSG00000175899	A2M	0.452	0.074	0.283271	0.000401357	1
LED	ENSG00000174021	GNG5	0.872	0.482	0.262411	0.000402015	1
LED	ENSG00000104870	FCGRT	0.765	0.168	0.500289	0.000413596	1
LED	ENSG00000171055	FEZ2	0.527	0.187	0.350481	0.000413596	1
LED	ENSG00000143819	EPHX1	0.629	0.077	0.910602	0.000414273	1
LED	ENSG00000099377	HSD3B7	0.661	0.058	0.918947	0.000459195	1
LED	ENSG00000186522	2019-09-10	0.644	0.128	0.738166	0.000459195	1
LED	ENSG00000177674	AGTRAP	0.551	0.187	0.306836	0.000463168	1
LED	ENSG00000164111	ANXA5	0.896	0.459	0.25273	0.000483854	1
LED	ENSG00000162191	UBXN1	0.764	0.39	0.252871	0.000493752	1
LED	ENSG00000125534	PPDPF	0.968	0.539	0.526183	0.000509157	1
LED	ENSG00000161203	AP2M1	0.795	0.364	0.353113	0.000518241	1
LED	ENSG00000213625	LEPROT	0.68	0.276	0.434858	0.000528606	1
LED	ENSG00000175701	LINC00116	0.493	0.155	0.342632	0.000537385	1
LED	ENSG00000129562	DAD1	0.874	0.377	0.608613	0.000564251	1
LED	ENSG00000138385	SSB	0.623	0.263	0.27227	0.000570094	1
LED	ENSG00000115310	RTN4	0.906	0.471	0.531161	0.000579005	1
LED	ENSG00000080845	DLGAP4	0.537	0.145	0.457772	0.000588713	1
LED	ENSG00000075239	ACAT1	0.535	0.096	0.51635	0.000606049	1
LED	ENSG00000136160	EDNRB	0.501	0.115	0.478428	0.000606049	1
LED	ENSG00000112096	SOD2	0.902	0.348	0.903055	0.000663026	1
LED	ENSG00000189171	S100A13	0.823	0.288	0.638787	0.000663026	1
LED	ENSG00000114698	PLSCR4	0.649	0.035	1.1001	0.000665539	1
LED	ENSG00000214063	TSPAN4	0.785	0.183	0.83948	0.000682806	1
LED	ENSG00000178878	APOLD1	0.405	0.048	0.509218	0.000682806	1
LED	ENSG00000107798	LIPA	0.476	0.15	0.290565	0.000682806	1
LED	ENSG00000254999	BRK1	0.803	0.376	0.384367	0.000694016	1
LED	ENSG00000196352	CD55	0.877	0.403	0.991159	0.000707384	1
LED	ENSG00000022267	FHL1	0.634	0.07	0.7364	0.000768521	1
LED	ENSG00000081189	MEF2C	0.516	0.057	0.42415	0.000768521	1
LED	ENSG00000205302	SNX2	0.526	0.216	0.271463	0.000768521	1
LED	ENSG00000160752	FDPS	0.727	0.211	0.704516	0.000770143	1
LED	ENSG00000102007	PLP2	0.72	0.259	0.261236	0.000812388	1
LED	ENSG00000160932	LY6E	0.941	0.531	0.319945	0.000851017	1
LED	ENSG00000143878	RHOB	0.838	0.384	0.492591	0.000853962	1
LED	ENSG00000101460	MAP1LC3A	0.669	0.133	0.64945	0.000897339	1
LED	ENSG00000078401	EDN1	0.397	0.036	1.05286	0.000930298	1
LED	ENSG00000111145	ELK3	0.659	0.057	0.789814	0.000930298	1
LED	ENSG00000112769	LAMA4	0.55	0.054	0.652459	0.000930298	1
LED	ENSG00000174099	MSRB3	0.508	0.027	0.616252	0.000930298	1
LED	ENSG00000074621	SLC24A1	0.421	0.015	0.58132	0.000930298	1
LED	ENSG00000135363	LMO2	0.471	0.018	0.566622	0.000930298	1
LED	ENSG00000124785	NRN1	0.463	0.022	0.563126	0.000930298	1
LED	ENSG00000135318	NT5E	0.467	0.068	0.513032	0.000930298	1
LED	ENSG00000177685	EFCAB4A	0.384	0.018	0.497619	0.000930298	1
LED	ENSG00000110328	GALNT18	0.428	0.077	0.452969	0.000930298	1
LED	ENSG00000166503	HDGFRP3	0.411	0.034	0.448079	0.000930298	1
LED	ENSG00000109079	TNFAIP1	0.447	0.088	0.435616	0.000930298	1
LED	ENSG00000146859	TMEM140	0.407	0.061	0.435589	0.000930298	1
LED	ENSG00000013583	HEBP1	0.488	0.153	0.391699	0.000930298	1
LED	ENSG00000157510	AFAP1L1	0.364	0.053	0.385781	0.000930298	1
LED	ENSG00000163364	LINC01116	0.357	0.018	0.383864	0.000930298	1
LED	ENSG00000163463	KRTCAP2	0.783	0.35	0.385739	0.000930829	1
LED	ENSG00000155130	MARCKS	0.772	0.217	0.553143	0.000955556	1
LED	ENSG00000087274	ADD1	0.544	0.143	0.472425	0.000955556	1
LED	ENSG00000120896	SORBS3	0.503	0.137	0.430031	0.000955556	1
LED	ENSG00000185551	NR2F2	0.626	0.147	0.722705	0.00101376	1
LED	ENSG00000119185	ITGB1BP1	0.602	0.212	0.349284	0.00103091	1
LED	ENSG00000104067	TJP1	0.535	0.133	0.526022	0.00107574	1
LED	ENSG00000185507	IRF7	0.502	0.133	0.258442	0.00107574	1
LED	ENSG00000111640	GAPDH	0.994	0.867	0.253859	0.00110994	1
LED	ENSG00000100353	EIF3D	0.724	0.32	0.375046	0.0011492	1
LED	ENSG00000158710	TAGLN2	0.945	0.615	0.451253	0.00115067	1
LED	ENSG00000150054	MPP7	0.424	0.094	0.387236	0.00115941	1
LED	ENSG00000104714	ERICH1	0.537	0.184	0.316013	0.00115941	1
LED	ENSG00000125629	INSIG2	0.617	0.121	0.710184	0.00120979	1
LED	ENSG00000132470	ITGB4	0.562	0.146	0.553604	0.00122119	1
LED	ENSG00000168994	PXDC1	0.396	0.145	0.281655	0.00130761	1
LED	ENSG00000184009	ACTG1	0.977	0.682	0.445467	0.00130951	1
LED	ENSG00000260916	CCPG1	0.568	0.147	0.491217	0.00135912	1
LED	ENSG00000138495	COX17	0.801	0.372	0.432565	0.00146292	1
LED	ENSG00000168477	TNXB	0.767	0.061	1.15426	0.00152529	1
LED	ENSG00000137767	SQRDL	0.516	0.072	0.476497	0.00152529	1
LED	ENSG00000123179	EBPL	0.427	0.124	0.290116	0.00152529	1
LED	ENSG00000116171	SCP2	0.705	0.295	0.362444	0.00156184	1
LED	ENSG00000157045	NTAN1	0.573	0.098	0.586655	0.00157954	1
LED	ENSG00000114315	HES1	0.84	0.24	1.43967	0.00160614	1
LED	ENSG00000069275	NUCKS1	0.753	0.339	0.357432	0.00165427	1
LED	ENSG00000181061	HIGD1A	0.669	0.277	0.333786	0.00165427	1
LED	ENSG00000125827	TMX4	0.532	0.144	0.320138	0.00165775	1
LED	ENSG00000183255	PTTG1IP	0.824	0.305	0.78122	0.00166755	1
LED	ENSG00000183087	GAS6	0.737	0.088	0.896934	0.00170999	1
[truncated: 1,846 more rows]
