# Supplementary material for: Single cell transcriptional signatures of the human placenta in term and preterm parturition
Source: eLife. 2019 Dec 12;8:e52004. doi: 10.7554/eLife.52004 (PMC6949028; doi:10.7554/eLife.52004)
Supplement: Supplementary file 4. — The columns represent: 1) Cluster or cell-type name, 2) Comparison groups or contrast (i.e., BP vs PV, BP vs CAM, and CAM vs PV), 3) Ensembl gene identifier, 4) Gene symbol, 5) baseMean gene baseline expression as calculated by DESeq2, 6) log2 Fold Change of the first group in column two versus the second group, 7) Standard error estimated for the log2 Fold Change, 8) Nominal p-value, 9) q-value or adjusted p-value to control for FDR. Only rows with q < 0.2 are reported. [file elife-52004-supp4.xls]

## Sheet: TableS4
Cluster	Compare	ENSG	Gene	baseMean	log2FoldChange	lfcSE	stat	pvalue	padj
B-cell	DB_v_P	ENSG00000187608	ISG15	16.6681	2.0888	0.451958	4.62167	3.80667e-06	0.00139705
B-cell	DB_v_P	ENSG00000116209	TMEM59	24.4253	1.14637	0.271407	4.22382	2.40199e-05	0.00556755
B-cell	DB_v_P	ENSG00000177606	JUN	108.177	1.43434	0.362693	3.95469	7.66338e-05	0.0124915
B-cell	DB_v_P	ENSG00000163463	KRTCAP2	16.6988	1.30341	0.438245	2.97416	0.00293795	0.149554
B-cell	DB_v_P	ENSG00000160789	LMNA	44.9819	-1.02419	0.261303	-3.91955	8.87157e-05	0.0128398
B-cell	DB_v_P	ENSG00000143297	FCRL5	9.0378	2.83696	0.539121	5.26219	1.42347e-07	0.000104482
B-cell	DB_v_P	ENSG00000026751	SLAMF7	4.55919	2.19169	0.629051	3.48411	0.000493768	0.0453032
B-cell	DB_v_P	ENSG00000173110	HSPA6	77.2249	1.79733	0.469326	3.8296	0.000128352	0.0166254
B-cell	DB_v_P	ENSG00000162783	IER5	13.1736	1.48437	0.324111	4.57981	4.65404e-06	0.00146403
B-cell	DB_v_P	ENSG00000143333	RGS16	6.12081	1.43897	0.482672	2.98126	0.00287064	0.149554
B-cell	DB_v_P	ENSG00000090104	RGS1	38.5155	3.4964	0.562829	6.2122	5.2248e-10	1.1505e-06
B-cell	DB_v_P	ENSG00000116741	RGS2	25.1024	1.59102	0.398829	3.98924	6.62846e-05	0.0116767
B-cell	DB_v_P	ENSG00000159388	BTG2	22.4493	1.69791	0.520274	3.2635	0.00110045	0.0807727
B-cell	DB_v_P	ENSG00000115884	SDC1	2.45444	3.79589	1.04084	3.64696	0.000265364	0.0299658
B-cell	DB_v_P	ENSG00000158050	DUSP2	15.874	1.33749	0.377405	3.54391	0.000394243	0.0403778
B-cell	DB_v_P	ENSG00000115415	STAT1	3.32949	2.25883	0.644743	3.50347	0.000459244	0.0439676
B-cell	DB_v_P	ENSG00000115457	IGFBP2	3.15937	2.73442	0.901334	3.03374	0.00241539	0.136377
B-cell	DB_v_P	ENSG00000135919	SERPINE2	15.7953	1.68688	0.538412	3.13307	0.00172987	0.104361
B-cell	DB_v_P	ENSG00000181458	TMEM45A	2.05255	2.48379	0.805636	3.08302	0.00204911	0.118741
B-cell	DB_v_P	ENSG00000114115	RBP1	2.0581	3.24075	1.07816	3.00582	0.00264868	0.140539
B-cell	DB_v_P	ENSG00000169245	CXCL10	3.45735	5.82756	1.83638	3.1734	0.00150666	0.0960876
B-cell	DB_v_P	ENSG00000145365	TIFA	4.52083	1.89187	0.570478	3.3163	0.000912194	0.0730418
B-cell	DB_v_P	ENSG00000113621	TXNDC15	5.72648	2.08107	0.571679	3.64028	0.000272342	0.0299848
B-cell	DB_v_P	ENSG00000170476	MZB1	115.315	2.71846	0.841889	3.229	0.00124223	0.0868381
B-cell	DB_v_P	ENSG00000120129	DUSP1	43.2783	1.09955	0.336681	3.26585	0.00109134	0.0807727
B-cell	DB_v_P	ENSG00000184840	TMED9	15.4644	0.864319	0.299555	2.88534	0.0039099	0.191324
B-cell	DB_v_P	ENSG00000204642	HLA-F	5.04433	1.56345	0.469847	3.32756	0.000876091	0.0714501
B-cell	DB_v_P	ENSG00000057657	PRDM1	6.37866	2.46459	0.690247	3.57059	0.000356172	0.0373471
B-cell	DB_v_P	ENSG00000146678	IGFBP1	5.81187	4.51808	1.44839	3.11938	0.00181233	0.10642
B-cell	DB_v_P	ENSG00000132432	SEC61G	61.1604	0.691637	0.215768	3.20546	0.00134845	0.0916401
B-cell	DB_v_P	ENSG00000105974	CAV1	4.55051	2.75487	0.796654	3.45805	0.000544098	0.0489022
B-cell	DB_v_P	ENSG00000155660	PDIA4	7.53361	1.31485	0.451937	2.90937	0.00362154	0.179205
B-cell	DB_v_P	ENSG00000002726	AOC1	18.0237	2.26591	0.645843	3.50846	0.000450713	0.0439676
B-cell	DB_v_P	ENSG00000168081	PNOC	3.05875	1.95015	0.644635	3.02519	0.00248476	0.138518
B-cell	DB_v_P	ENSG00000154589	LY96	8.65772	1.8641	0.497952	3.74353	0.000181454	0.021598
B-cell	DB_v_P	ENSG00000184489	PTP4A3	2.02284	3.6143	0.954514	3.78654	0.000152762	0.0192218
B-cell	DB_v_P	ENSG00000054148	PHPT1	14.2288	1.2422	0.397691	3.12354	0.00178689	0.106344
B-cell	DB_v_P	ENSG00000107223	EDF1	42.0171	0.561798	0.178913	3.14006	0.0016891	0.104361
B-cell	DB_v_P	ENSG00000165312	OTUD1	5.46931	1.90908	0.513535	3.71752	0.000201191	0.023317
B-cell	DB_v_P	ENSG00000165507	C10orf10	3.06045	3.88854	0.817589	4.75611	1.97356e-06	0.000869158
B-cell	DB_v_P	ENSG00000107984	DKK1	3.32125	3.48519	1.09575	3.18064	0.00146951	0.0951724
B-cell	DB_v_P	ENSG00000166033	HTRA1	3.20658	2.1332	0.728598	2.92782	0.00341346	0.170828
B-cell	DB_v_P	ENSG00000134825	TMEM258	37.7192	1.21146	0.274382	4.41525	1.00895e-05	0.00261378
B-cell	DB_v_P	ENSG00000173486	FKBP2	25.5717	1.45879	0.417905	3.49073	0.000481705	0.0451368
B-cell	DB_v_P	ENSG00000251562	MALAT1	4931.24	0.505359	0.170015	2.97244	0.0029544	0.149554
B-cell	DB_v_P	ENSG00000118363	SPCS2	24.946	1.20013	0.318233	3.77122	0.000162454	0.0198736
B-cell	DB_v_P	ENSG00000023445	BIRC3	19.6971	0.994399	0.325377	3.05615	0.00224202	0.128232
B-cell	DB_v_P	ENSG00000109846	CRYAB	3.69398	3.15934	0.802325	3.93773	8.22558e-05	0.0124915
B-cell	DB_v_P	ENSG00000139193	CD27	10.5404	3.75857	0.556573	6.75306	1.44759e-11	6.3752e-08
B-cell	DB_v_P	ENSG00000139192	TAPBPL	2.67047	2.3444	0.776994	3.01727	0.00255066	0.138578
B-cell	DB_v_P	ENSG00000111341	MGP	3.94269	3.28099	1.13938	2.87962	0.00398158	0.192691
B-cell	DB_v_P	ENSG00000087502	ERGIC2	5.49348	1.35354	0.39975	3.38596	0.000709307	0.0600728
B-cell	DB_v_P	ENSG00000134285	FKBP11	40.7493	2.96507	0.758387	3.9097	9.24111e-05	0.0128398
B-cell	DB_v_P	ENSG00000167779	IGFBP6	3.8674	2.92713	0.899633	3.25369	0.00113917	0.0809175
B-cell	DB_v_P	ENSG00000197111	PCBP2	35.7244	-0.521814	0.154808	-3.37072	0.000749709	0.0622965
B-cell	DB_v_P	ENSG00000011465	DCN	11.4425	2.99304	0.878831	3.40571	0.00065992	0.0580872
B-cell	DB_v_P	ENSG00000133106	EPSTI1	9.24967	1.50316	0.384815	3.9062	9.37585e-05	0.0128398
B-cell	DB_v_P	ENSG00000102531	FNDC3A	3.12562	2.09395	0.65342	3.20459	0.00135254	0.0916401
B-cell	DB_v_P	ENSG00000126803	HSPA2	2.51206	1.88365	0.591932	3.18221	0.00146153	0.0951724
B-cell	DB_v_P	ENSG00000071537	SEL1L	4.20906	3.00829	0.660869	4.55202	5.31329e-06	0.00155998
B-cell	DB_v_P	ENSG00000165949	IFI27	6.06505	3.34007	0.82747	4.03649	5.42574e-05	0.00995624
B-cell	DB_v_P	ENSG00000253364	RP11-731F5.2	3.04492	5.1386	1.13741	4.51782	6.24803e-06	0.00171977
B-cell	DB_v_P	ENSG00000259772	RP11-16E12.2	2.67877	4.22436	1.00377	4.2085	2.57072e-05	0.00566074
B-cell	DB_v_P	ENSG00000169926	KLF13	8.24601	2.21531	0.529671	4.18243	2.88404e-05	0.00604825
B-cell	DB_v_P	ENSG00000166710	B2M	673.497	0.508653	0.168777	3.01377	0.00258025	0.138578
B-cell	DB_v_P	ENSG00000172183	ISG20	28.9041	1.70386	0.340438	5.00491	5.58879e-07	0.000307663
B-cell	DB_v_P	ENSG00000131871	VIMP	24.6107	1.29993	0.333318	3.89995	9.62108e-05	0.0128398
B-cell	DB_v_P	ENSG00000154099	DNAAF1	17.2493	7.06215	1.42654	4.95053	7.40103e-07	0.000362157
B-cell	DB_v_P	ENSG00000051523	CYBA	75.5731	1.3174	0.252465	5.21814	1.80731e-07	0.000113706
B-cell	DB_v_P	ENSG00000108551	RASD1	6.31382	2.17613	0.66578	3.26854	0.00108103	0.0807727
B-cell	DB_v_P	ENSG00000006075	CCL3	19.403	2.25057	0.688321	3.26965	0.0010768	0.0807727
B-cell	DB_v_P	ENSG00000136488	CSH1	20.3413	2.18041	0.461066	4.72907	2.25546e-06	0.000903003
B-cell	DB_v_P	ENSG00000184557	SOCS3	5.82548	1.98251	0.657687	3.01437	0.00257514	0.138578
B-cell	DB_v_P	ENSG00000035862	TIMP2	3.08483	2.73875	0.646595	4.23565	2.27888e-05	0.00556755
B-cell	DB_v_P	ENSG00000166562	SEC11C	25.1851	2.65902	0.485693	5.47469	4.38271e-08	3.86029e-05
B-cell	DB_v_P	ENSG00000125844	RRBP1	12.7489	2.22313	0.483424	4.59872	4.25102e-06	0.00144011
B-cell	DB_v_P	ENSG00000061656	SPAG4	6.6908	4.94333	0.807146	6.12445	9.09973e-10	1.33584e-06
B-cell	DB_v_P	ENSG00000167476	JSRP1	6.64655	3.77349	1.04974	3.59468	0.000324788	0.034887
B-cell	DB_v_P	ENSG00000099860	GADD45B	57.1862	0.979755	0.300765	3.25755	0.00112379	0.0809175
B-cell	DB_v_P	ENSG00000171223	JUNB	64.1819	1.32254	0.321615	4.11218	3.91947e-05	0.00784607
B-cell	DB_v_P	ENSG00000099797	TECR	8.78265	1.13577	0.321927	3.52803	0.000418661	0.0419041
B-cell	DB_v_P	ENSG00000130303	BST2	14.2856	1.22315	0.310621	3.93777	8.22435e-05	0.0124915
B-cell	DB_v_P	ENSG00000105669	COPE	19.2513	0.93714	0.315033	2.97473	0.00293244	0.149554
B-cell	DB_v_P	ENSG00000105202	FBL	15.9917	-0.991332	0.291527	-3.40048	0.000672672	0.0580872
B-cell	DB_v_P	ENSG00000099958	DERL3	24.2061	2.62373	0.837134	3.13418	0.00172335	0.104361
B-cell	DB_v_P	ENSG00000100219	XBP1	55.8392	1.70873	0.418493	4.08306	4.44475e-05	0.00851073
B-cell	DB_v_P	ENSG00000198832	SELM	15.6751	3.4446	0.575345	5.98701	2.13735e-09	2.35322e-06
B-cell	DB_v_P	ENSG00000184164	CRELD2	8.91677	1.615	0.488803	3.30399	0.000953184	0.0749611
B-cell	DB_v_P	ENSG00000025708	TYMP	11.9781	1.69033	0.530734	3.18488	0.00144813	0.0951724
B-cell	DB_v_P	ENSG00000177989	ODF3B	3.3953	2.38757	0.753308	3.16945	0.00152728	0.0960876
B-cell	DB_v_P	ENSG00000273272	CTA-384D8.34	2.59013	4.0734	1.03306	3.94304	8.04554e-05	0.0124915
CTB	DB_v_P	ENSG00000188290	HES4	3.65754	1.84734	0.509156	3.62823	0.000285366	0.0332904
CTB	DB_v_P	ENSG00000187608	ISG15	164.278	1.2687	0.338422	3.74887	0.000177631	0.0228133
CTB	DB_v_P	ENSG00000188157	AGRN	25.2486	1.68939	0.516768	3.26914	0.00107874	0.0867887
CTB	DB_v_P	ENSG00000186891	TNFRSF18	0.679361	5.20908	1.31916	3.94877	7.85526e-05	0.0126397
CTB	DB_v_P	ENSG00000162576	MXRA8	11.9497	1.78385	0.462067	3.86058	0.000113117	0.0166686
CTB	DB_v_P	ENSG00000117122	MFAP2	7.16157	1.30739	0.43113	3.03247	0.00242557	0.159416
CTB	DB_v_P	ENSG00000158825	CDA	20.9647	2.5645	0.674688	3.80102	0.000144102	0.0195853
CTB	DB_v_P	ENSG00000142798	HSPG2	35.9335	1.79513	0.551912	3.25257	0.00114368	0.0914877
CTB	DB_v_P	ENSG00000169442	CD52	11.6556	2.66538	0.641271	4.15639	3.23311e-05	0.00675541
CTB	DB_v_P	ENSG00000162366	PDZK1IP1	4.46522	7.02621	1.48269	4.73883	2.1496e-06	0.000813304
CTB	DB_v_P	ENSG00000143119	CD53	4.70646	1.59532	0.540374	2.95224	0.00315476	0.197159
CTB	DB_v_P	ENSG00000064886	CHI3L2	2.4794	2.54575	0.776879	3.27689	0.00104956	0.085423
CTB	DB_v_P	ENSG00000116824	CD2	5.67519	3.98488	0.737977	5.39974	6.6738e-08	3.89277e-05
CTB	DB_v_P	ENSG00000143387	CTSK	4.0277	1.8589	0.543426	3.4207	0.000624612	0.05715
CTB	DB_v_P	ENSG00000196154	S100A4	189.339	1.27785	0.256307	4.98562	6.17643e-07	0.000270199
CTB	DB_v_P	ENSG00000185499	MUC1	31.4364	3.24347	0.818234	3.96399	7.3707e-05	0.0121391
CTB	DB_v_P	ENSG00000117091	CD48	1.12989	2.7321	0.778797	3.5081	0.000451322	0.0461172
CTB	DB_v_P	ENSG00000186517	ARHGAP30	1.82961	2.50485	0.712829	3.51396	0.000441475	0.0454427
CTB	DB_v_P	ENSG00000143185	XCL2	1.03304	1.8987	0.57619	3.29527	0.000983278	0.0814492
CTB	DB_v_P	ENSG00000143322	ABL2	11.47	0.665543	0.22181	3.00051	0.00269528	0.174454
CTB	DB_v_P	ENSG00000090104	RGS1	13.546	2.86001	0.619428	4.61718	3.88996e-06	0.00136139
CTB	DB_v_P	ENSG00000000971	CFH	6.16797	3.47667	0.804026	4.32407	1.53174e-05	0.00404581
CTB	DB_v_P	ENSG00000081237	PTPRC	2.12427	1.70582	0.549286	3.10552	0.00189945	0.131636
CTB	DB_v_P	ENSG00000117594	HSD11B1	67.1787	7.93427	1.04386	7.60089	2.94098e-14	5.88154e-11
CTB	DB_v_P	ENSG00000116574	RHOU	29.8326	0.440498	0.142188	3.098	0.00194829	0.134355
CTB	DB_v_P	ENSG00000235576	AC092580.4	0.334127	5.35455	1.77053	3.02427	0.00249233	0.163038
CTB	DB_v_P	ENSG00000143878	RHOB	134.474	0.459527	0.147858	3.10789	0.00188427	0.131234
CTB	DB_v_P	ENSG00000115828	QPCT	0.412876	2.66315	0.839201	3.17343	0.00150649	0.112177
CTB	DB_v_P	ENSG00000169604	ANTXR1	3.16355	1.7512	0.441109	3.97	7.18721e-05	0.0121221
CTB	DB_v_P	ENSG00000115523	GNLY	92.0752	3.09334	0.701771	4.4079	1.04378e-05	0.00298202
CTB	DB_v_P	ENSG00000115525	ST3GAL5	5.14473	2.23738	0.509001	4.39563	1.10454e-05	0.00309249
CTB	DB_v_P	ENSG00000158050	DUSP2	6.92157	2.41141	0.468811	5.14368	2.69412e-07	0.000125717
CTB	DB_v_P	ENSG00000115590	IL1R2	52.9354	1.68787	0.492188	3.42932	0.000605104	0.0568514
CTB	DB_v_P	ENSG00000115602	IL1RL1	9.24112	2.52217	0.830747	3.03603	0.00239717	0.159188
CTB	DB_v_P	ENSG00000136732	GYPC	30.0982	1.60657	0.46642	3.44446	0.000572202	0.0555825
CTB	DB_v_P	ENSG00000115935	WIPF1	8.38136	1.64977	0.457168	3.60868	0.000307758	0.0353656
CTB	DB_v_P	ENSG00000115457	IGFBP2	63.4714	4.13039	0.685895	6.0219	1.72384e-09	1.40831e-06
CTB	DB_v_P	ENSG00000115461	IGFBP5	17.1016	3.35041	0.784363	4.2715	1.94163e-05	0.00468833
CTB	DB_v_P	ENSG00000127824	TUBA4A	16.5622	1.16453	0.326425	3.56752	0.00036038	0.0391083
CTB	DB_v_P	ENSG00000163359	COL6A3	2.63487	2.76963	0.844933	3.27793	0.00104571	0.085423
CTB	DB_v_P	ENSG00000132329	RAMP1	13.6768	1.89137	0.533501	3.5452	0.000392312	0.0416059
CTB	DB_v_P	ENSG00000144655	CSRNP1	38.0417	0.672149	0.194087	3.46313	0.000533933	0.0526375
CTB	DB_v_P	ENSG00000154175	ABI3BP	0.721697	3.80427	1.12309	3.38732	0.0007058	0.0629686
CTB	DB_v_P	ENSG00000144802	NFKBIZ	93.9161	0.884216	0.286766	3.08341	0.00204643	0.139747
CTB	DB_v_P	ENSG00000114638	UPK1B	17.8133	1.11019	0.369549	3.00417	0.00266305	0.173395
CTB	DB_v_P	ENSG00000173706	HEG1	3.63339	2.11372	0.563157	3.75334	0.000174492	0.0227695
CTB	DB_v_P	ENSG00000174640	SLCO2A1	5.89131	1.92635	0.528086	3.6478	0.000264493	0.0311975
CTB	DB_v_P	ENSG00000114115	RBP1	26.0018	3.56653	0.582697	6.12072	9.31509e-10	9.31443e-07
CTB	DB_v_P	ENSG00000175040	CHST2	13.3541	3.39077	0.682387	4.96899	6.73032e-07	0.000285508
CTB	DB_v_P	ENSG00000169908	TM4SF1	52.7292	2.98311	0.783227	3.80874	0.000139675	0.0195051
CTB	DB_v_P	ENSG00000114771	AADAC	3.36654	3.88347	1.02077	3.80445	0.000142119	0.0195051
CTB	DB_v_P	ENSG00000163659	TIPARP	9.99561	0.944234	0.230393	4.09837	4.16074e-05	0.00842359
CTB	DB_v_P	ENSG00000121858	TNFSF10	76.0016	2.2067	0.63564	3.47161	0.000517343	0.0513638
CTB	DB_v_P	ENSG00000159674	SPON2	22.707	1.72276	0.578831	2.97627	0.00291778	0.183166
CTB	DB_v_P	ENSG00000168421	RHOH	1.96056	2.31914	0.609259	3.8065	0.000140947	0.0195051
CTB	DB_v_P	ENSG00000163453	IGFBP7	264.597	1.68696	0.483935	3.48593	0.000490433	0.0493926
CTB	DB_v_P	ENSG00000145287	PLAC8	36.743	1.19254	0.352076	3.38716	0.000706198	0.0629686
CTB	DB_v_P	ENSG00000152583	SPARCL1	13.8192	3.05374	0.574567	5.31485	1.06746e-07	5.74743e-05
CTB	DB_v_P	ENSG00000171557	FGG	4.65191	4.95253	1.4393	3.44094	0.000579687	0.0555825
CTB	DB_v_P	ENSG00000237125	HAND2-AS1	3.65894	3.88741	0.707365	5.49563	3.89316e-08	2.36958e-05
CTB	DB_v_P	ENSG00000145649	GZMA	0.670586	2.89314	0.89929	3.21713	0.00129478	0.100141
CTB	DB_v_P	ENSG00000067113	PPAP2A	6.35235	1.48966	0.326146	4.56747	4.93658e-06	0.00160714
CTB	DB_v_P	ENSG00000181104	F2R	1.63896	2.41412	0.79049	3.05395	0.0022585	0.151276
CTB	DB_v_P	ENSG00000113319	RASGRF2	34.774	2.01254	0.497108	4.0485	5.15465e-05	0.00937143
CTB	DB_v_P	ENSG00000038427	VCAN	13.626	2.40348	0.587223	4.09296	4.25899e-05	0.00842359
CTB	DB_v_P	ENSG00000131435	PDLIM4	12.5424	1.48116	0.411313	3.60105	0.000316936	0.0357805
CTB	DB_v_P	ENSG00000152377	SPOCK1	2.61787	6.56741	1.5419	4.25929	2.05074e-05	0.00486582
CTB	DB_v_P	ENSG00000120738	EGR1	231.668	0.884159	0.286274	3.0885	0.00201169	0.138048
CTB	DB_v_P	ENSG00000184584	TMEM173	6.27169	2.47091	0.623309	3.96419	7.36465e-05	0.0121391
CTB	DB_v_P	ENSG00000113721	PDGFRB	24.8558	2.06619	0.604933	3.41557	0.000636485	0.0578582
CTB	DB_v_P	ENSG00000048140	TSPAN17	4.02075	1.48804	0.432152	3.44333	0.000574598	0.0555825
CTB	DB_v_P	ENSG00000172179	PRL	10.3068	9.43447	1.13501	8.31222	9.39283e-17	4.38301e-13
CTB	DB_v_P	ENSG00000206503	HLA-A	104.184	1.90705	0.499123	3.8208	0.000133021	0.0188097
CTB	DB_v_P	ENSG00000146112	PPP1R18	8.96003	0.970134	0.29304	3.31058	0.00093102	0.078044
CTB	DB_v_P	ENSG00000234745	HLA-B	269.061	1.61959	0.479422	3.37821	0.00072959	0.0646426
CTB	DB_v_P	ENSG00000232810	TNF	2.32667	1.88162	0.481255	3.90982	9.23639e-05	0.0142088
CTB	DB_v_P	ENSG00000227507	LTB	2.59555	2.1766	0.727466	2.99203	0.0027713	0.174754
CTB	DB_v_P	ENSG00000198502	HLA-DRB5	1.6968	2.17604	0.684811	3.17758	0.00148511	0.111177
CTB	DB_v_P	ENSG00000179344	HLA-DQB1	7.77978	1.44918	0.457577	3.16707	0.00153984	0.114054
CTB	DB_v_P	ENSG00000204264	PSMB8	13.4425	1.52257	0.437164	3.48283	0.000496152	0.0496116
CTB	DB_v_P	ENSG00000168394	TAP1	4.20623	1.59759	0.452313	3.53204	0.00041237	0.0430803
CTB	DB_v_P	ENSG00000223865	HLA-DPB1	7.37192	1.11176	0.323044	3.44151	0.000578485	0.0555825
CTB	DB_v_P	ENSG00000146070	PLA2G7	2.97682	2.79001	0.832008	3.35334	0.000798412	0.0694222
CTB	DB_v_P	ENSG00000155130	MARCKS	41.6213	1.34056	0.431224	3.10874	0.0018789	0.131234
CTB	DB_v_P	ENSG00000118503	TNFAIP3	53.6465	1.28634	0.411578	3.12539	0.00177569	0.126826
CTB	DB_v_P	ENSG00000164442	CITED2	131.281	0.640374	0.166435	3.84759	0.000119283	0.0172149
CTB	DB_v_P	ENSG00000146678	IGFBP1	227.816	7.47801	0.937597	7.97572	1.51494e-15	5.30193e-12
CTB	DB_v_P	ENSG00000127920	GNG11	23.2309	1.46239	0.458352	3.19053	0.00142011	0.108044
CTB	DB_v_P	ENSG00000085514	PILRA	1.60869	2.81552	0.763207	3.68906	0.000225084	0.0271633
CTB	DB_v_P	ENSG00000271204	RP11-138A9.1	5.25479	1.16349	0.326117	3.56771	0.000360113	0.0391083
CTB	DB_v_P	ENSG00000179144	GIMAP7	1.55048	2.36402	0.710115	3.32907	0.000871351	0.0743783
CTB	DB_v_P	ENSG00000147443	DOK2	1.00327	2.02706	0.505672	4.00865	6.10673e-05	0.0104254
CTB	DB_v_P	ENSG00000168079	SCARA5	3.39535	4.24178	1.16305	3.64712	0.000265198	0.0311975
CTB	DB_v_P	ENSG00000176907	C8orf4	72.1246	1.99001	0.646556	3.07787	0.00208489	0.140997
CTB	DB_v_P	ENSG00000167656	LY6D	4.31145	2.27842	0.751215	3.03297	0.00242156	0.159416
CTB	DB_v_P	ENSG00000137077	CCL21	228.051	4.82976	1.4531	3.32377	0.000888094	0.075348
CTB	DB_v_P	ENSG00000198467	TPM2	23.0907	1.46095	0.458459	3.18664	0.00143934	0.108915
CTB	DB_v_P	ENSG00000106772	PRUNE2	7.07547	5.28433	0.878217	6.01711	1.77562e-09	1.40831e-06
CTB	DB_v_P	ENSG00000127083	OMD	1.2998	5.09835	1.48643	3.42992	0.000603751	0.0568514
CTB	DB_v_P	ENSG00000196739	COL27A1	16.8422	2.22697	0.691773	3.21922	0.0012854	0.0999683
CTB	DB_v_P	ENSG00000148339	SLC25A25	12.9494	0.662787	0.21526	3.079	0.00207694	0.140997
CTB	DB_v_P	ENSG00000067057	PFKP	19.0656	2.11748	0.507481	4.17252	3.01245e-05	0.00658925
CTB	DB_v_P	ENSG00000026025	VIM	214.178	2.12155	0.518431	4.09224	4.27227e-05	0.00842359
CTB	DB_v_P	ENSG00000107984	DKK1	41.7046	5.01358	0.741451	6.76185	1.3624e-11	1.73384e-08
CTB	DB_v_P	ENSG00000183346	C10orf107	2.98336	5.94848	1.34868	4.41059	1.03089e-05	0.00298202
CTB	DB_v_P	ENSG00000107742	SPOCK2	5.30219	2.95604	0.733719	4.02884	5.60535e-05	0.00980867
CTB	DB_v_P	ENSG00000138207	RBP4	1.70487	6.43087	0.936702	6.86543	6.62912e-12	9.28011e-09
CTB	DB_v_P	ENSG00000151929	BAG3	35.1743	0.60385	0.193329	3.12343	0.00178754	0.127024
CTB	DB_v_P	ENSG00000185201	IFITM2	68.29	1.87006	0.449575	4.15963	3.18768e-05	0.00675541
CTB	DB_v_P	ENSG00000185885	IFITM1	13.474	2.19251	0.540672	4.05515	5.01016e-05	0.00922859
CTB	DB_v_P	ENSG00000170955	PRKCDBP	23.85	1.16577	0.340339	3.42531	0.000614091	0.05715
CTB	DB_v_P	ENSG00000187479	C11orf96	144.363	2.90945	0.618652	4.70289	2.56505e-06	0.000920723
CTB	DB_v_P	ENSG00000068831	RASGRP2	7.97985	1.56209	0.399501	3.91012	9.22516e-05	0.0142088
CTB	DB_v_P	ENSG00000172638	EFEMP2	6.85882	2.27889	0.508095	4.48516	7.28597e-06	0.00217013
CTB	DB_v_P	ENSG00000172543	CTSW	5.01265	3.97848	0.671952	5.92078	3.20417e-09	2.3608e-06
CTB	DB_v_P	ENSG00000174807	CD248	14.0955	5.59186	0.710075	7.87503	3.40663e-15	7.94824e-12
CTB	DB_v_P	ENSG00000175463	TBC1D10C	1.49382	3.49283	1.11723	3.12635	0.00176993	0.126826
CTB	DB_v_P	ENSG00000213402	PTPRCAP	2.96581	2.03971	0.490742	4.15639	3.23318e-05	0.00675541
CTB	DB_v_P	ENSG00000149380	P4HA3	2.47345	2.08112	0.693821	2.9995	0.00270423	0.174454
CTB	DB_v_P	ENSG00000109846	CRYAB	73.0383	1.72607	0.384717	4.48659	7.23738e-06	0.00217013
CTB	DB_v_P	ENSG00000166741	NNMT	52.4494	2.14439	0.671065	3.1955	0.0013959	0.106783
CTB	DB_v_P	ENSG00000118137	APOA1	1.51113	4.36868	1.13385	3.85297	0.000116694	0.0170167
CTB	DB_v_P	ENSG00000198851	CD3E	2.29467	2.98022	0.697714	4.27141	1.94245e-05	0.00468833
CTB	DB_v_P	ENSG00000167286	CD3D	8.84522	2.36056	0.658544	3.58452	0.000337696	0.0374247
CTB	DB_v_P	ENSG00000154096	THY1	42.901	4.05309	0.827978	4.89517	9.8222e-07	0.000381947
CTB	DB_v_P	ENSG00000134954	ETS1	1.69413	2.43908	0.676361	3.60618	0.000310734	0.0353656
CTB	DB_v_P	ENSG00000010278	CD9	253.882	1.613	0.416233	3.87524	0.000106521	0.0160343
CTB	DB_v_P	ENSG00000139193	CD27	0.341907	3.45026	1.03943	3.31937	0.000902209	0.0760845
CTB	DB_v_P	ENSG00000089692	LAG3	5.32412	2.04337	0.573576	3.5625	0.000367338	0.0395566
CTB	DB_v_P	ENSG00000059804	SLC2A3	42.4346	1.60374	0.479727	3.34302	0.000828722	0.0716128
CTB	DB_v_P	ENSG00000111796	KLRB1	4.56176	2.15455	0.35826	6.01393	1.81081e-09	1.40831e-06
CTB	DB_v_P	ENSG00000110848	CD69	9.00019	2.52821	0.444183	5.69182	1.25689e-08	8.47142e-06
CTB	DB_v_P	ENSG00000110852	CLEC2B	3.42547	1.62852	0.400879	4.06236	4.85783e-05	0.00918982
CTB	DB_v_P	ENSG00000134545	KLRC1	0.696078	3.64533	0.903716	4.03372	5.49019e-05	0.00972875
CTB	DB_v_P	ENSG00000134531	EMP1	68.3323	2.3067	0.449536	5.13128	2.8778e-07	0.000129956
CTB	DB_v_P	ENSG00000111339	ART4	7.47111	1.69544	0.566062	2.99516	0.00274304	0.174754
CTB	DB_v_P	ENSG00000111341	MGP	190.258	2.4949	0.644567	3.87066	0.00010854	0.0161644
CTB	DB_v_P	ENSG00000008394	MGST1	11.7862	3.69154	0.432484	8.53567	1.39346e-17	9.7535e-14
CTB	DB_v_P	ENSG00000139567	ACVRL1	1.66817	2.57864	0.687332	3.75167	0.000175663	0.0227695
CTB	DB_v_P	ENSG00000170442	KRT86	1.65667	3.53675	0.824723	4.28841	1.79955e-05	0.00449856
CTB	DB_v_P	ENSG00000205420	KRT6A	69.4502	5.83991	1.38073	4.22959	2.34114e-05	0.00537272
CTB	DB_v_P	ENSG00000167779	IGFBP6	87.4411	6.30437	0.638171	9.8788	5.14453e-23	7.20183e-19
CTB	DB_v_P	ENSG00000166863	TAC3	59.1064	2.54827	0.588713	4.32855	1.50096e-05	0.00404076
CTB	DB_v_P	ENSG00000123329	ARHGAP9	2.72582	2.17705	0.66491	3.27421	0.0010596	0.0857416
CTB	DB_v_P	ENSG00000175197	DDIT3	46.1566	0.686717	0.149439	4.59529	4.32152e-06	0.00147553
CTB	DB_v_P	ENSG00000111537	IFNG	2.86295	2.92672	0.557878	5.24616	1.553e-07	8.05204e-05
CTB	DB_v_P	ENSG00000139278	GLIPR1	12.6686	1.54463	0.47873	3.22652	0.00125307	0.0979983
CTB	DB_v_P	ENSG00000139289	PHLDA1	16.2928	1.20975	0.362604	3.33629	0.000849056	0.0729198
CTB	DB_v_P	ENSG00000139329	LUM	422.12	3.62232	0.8784	4.12377	3.72718e-05	0.00767305
CTB	DB_v_P	ENSG00000011465	DCN	288.788	3.04517	1.01578	2.99787	0.00271872	0.174584
CTB	DB_v_P	ENSG00000111335	OAS2	8.21856	2.37988	0.776073	3.06656	0.00216534	0.145734
CTB	DB_v_P	ENSG00000132965	ALOX5AP	0.975667	1.88107	0.508905	3.69631	0.000218758	0.0266295
CTB	DB_v_P	ENSG00000133110	POSTN	0.392193	2.75079	0.78894	3.48669	0.000489037	0.0493926
CTB	DB_v_P	ENSG00000150907	FOXO1	4.19235	1.47965	0.474103	3.12095	0.00180268	0.127453
CTB	DB_v_P	ENSG00000102760	RGCC	161.588	2.12918	0.299729	7.10369	1.21472e-12	1.88944e-09
CTB	DB_v_P	ENSG00000133106	EPSTI1	25.1373	1.72004	0.381806	4.50501	6.63687e-06	0.00206466
CTB	DB_v_P	ENSG00000169508	GPR183	5.58338	1.52359	0.483052	3.1541	0.00160995	0.11862
CTB	DB_v_P	ENSG00000100450	GZMH	0.53204	4.46594	1.25667	3.55378	0.000379743	0.0405803
CTB	DB_v_P	ENSG00000100453	GZMB	8.61805	4.01012	0.847304	4.73279	2.21452e-06	0.000815818
CTB	DB_v_P	ENSG00000165949	IFI27	78.984	3.09722	0.470592	6.58154	4.65612e-11	5.01392e-08
CTB	DB_v_P	ENSG00000119632	IFI27L2	2.24772	2.76168	0.684108	4.03691	5.41602e-05	0.00972037
CTB	DB_v_P	ENSG00000185215	TNFAIP2	35.7836	2.02353	0.613108	3.30044	0.000965327	0.0804382
CTB	DB_v_P	ENSG00000213145	CRIP1	174.314	2.54639	0.452545	5.62682	1.83566e-08	1.16806e-05
CTB	DB_v_P	ENSG00000138615	CILP	2.46018	3.80808	1.25441	3.03575	0.00239937	0.159188
CTB	DB_v_P	ENSG00000166949	SMAD3	13.5952	1.17109	0.318804	3.67339	0.000239353	0.0286385
CTB	DB_v_P	ENSG00000129009	ISLR	1.97062	5.27712	0.984996	5.35751	8.43784e-08	4.72485e-05
CTB	DB_v_P	ENSG00000103260	METRN	8.68878	1.19729	0.399942	2.99367	0.00275644	0.174754
CTB	DB_v_P	ENSG00000183971	NPW	12.3979	3.09335	0.627729	4.92785	8.31378e-07	0.000332528
CTB	DB_v_P	ENSG00000008517	IL32	42.8913	2.9606	0.487932	6.06766	1.29785e-09	1.21124e-06
CTB	DB_v_P	ENSG00000122257	RBBP6	38.6112	0.462318	0.137334	3.36637	0.000761636	0.0670575
CTB	DB_v_P	ENSG00000166592	RRAD	74.3007	1.90791	0.482156	3.95703	7.58886e-05	0.0123531
CTB	DB_v_P	ENSG00000178573	MAF	6.63628	1.41845	0.39323	3.60718	0.000309545	0.0353656
CTB	DB_v_P	ENSG00000178773	CPNE7	13.8659	3.63252	1.06189	3.42082	0.000624331	0.05715
CTB	DB_v_P	ENSG00000166482	MFAP4	26.6139	2.99387	0.952095	3.14451	0.00166366	0.121935
CTB	DB_v_P	ENSG00000167549	CORO6	47.6274	1.90205	0.530836	3.58312	0.00033952	0.0374247
CTB	DB_v_P	ENSG00000161570	CCL5	41.0382	2.58336	0.454023	5.68994	1.2708e-08	8.47142e-06
CTB	DB_v_P	ENSG00000108342	CSF3	1.41674	4.29053	1.01729	4.21761	2.46903e-05	0.00557484
CTB	DB_v_P	ENSG00000141753	IGFBP4	74.3375	4.4196	0.593546	7.44609	9.61445e-14	1.68241e-10
CTB	DB_v_P	ENSG00000005243	COPZ2	2.40722	1.55595	0.52827	2.94537	0.00322569	0.199807
CTB	DB_v_P	ENSG00000141232	TOB1	33.2787	0.667475	0.213009	3.13355	0.00172706	0.124624
CTB	DB_v_P	ENSG00000136488	CSH1	136.344	1.66887	0.409946	4.07094	4.68244e-05	0.00897939
CTB	DB_v_P	ENSG00000108622	ICAM2	1.49143	2.32371	0.787753	2.9498	0.00317984	0.197843
CTB	DB_v_P	ENSG00000182534	MXRA7	15.0464	1.3653	0.36887	3.70129	0.000214504	0.0265738
CTB	DB_v_P	ENSG00000035862	TIMP2	154.409	0.864491	0.277326	3.11723	0.00182556	0.128422
CTB	DB_v_P	ENSG00000173762	CD7	29.3983	2.50881	0.547107	4.5856	4.52677e-06	0.00150882
CTB	DB_v_P	ENSG00000132205	EMILIN2	22.7903	1.37958	0.359928	3.83294	0.000126623	0.0180877
CTB	DB_v_P	ENSG00000053747	LAMA3	77.5165	2.22986	0.50992	4.37295	1.22577e-05	0.00336462
CTB	DB_v_P	ENSG00000166974	MAPRE2	9.33983	1.69806	0.54126	3.13724	0.00170548	0.123705
CTB	DB_v_P	ENSG00000088882	CPXM1	15.955	3.70205	0.993956	3.72456	0.000195655	0.0244551
CTB	DB_v_P	ENSG00000088826	SMOX	4.62006	2.35749	0.6697	3.52022	0.000431183	0.0447121
CTB	DB_v_P	ENSG00000077984	CST7	12.846	2.4314	0.467648	5.19921	2.00141e-07	9.66127e-05
CTB	DB_v_P	ENSG00000101335	MYL9	42.5263	1.83965	0.487872	3.77076	0.000162752	0.0214941
CTB	DB_v_P	ENSG00000124107	SLPI	4.26297	1.61597	0.508045	3.18076	0.00146888	0.110553
CTB	DB_v_P	ENSG00000141934	PPAP2C	2.74806	2.62802	0.764565	3.43727	0.000587606	0.0559585
CTB	DB_v_P	ENSG00000197540	GZMM	0.533239	2.92474	0.826919	3.53691	0.000404838	0.0426115
CTB	DB_v_P	ENSG00000007264	MATK	1.4973	3.0515	0.748847	4.07493	4.60287e-05	0.00894938
CTB	DB_v_P	ENSG00000125730	C3	50.976	3.87283	0.740499	5.23003	1.69481e-07	8.47342e-05
CTB	DB_v_P	ENSG00000267519	MIR24-2	5.3375	0.98415	0.313654	3.1377	0.00170281	0.123705
CTB	DB_v_P	ENSG00000127528	KLF2	10.9708	0.999611	0.264804	3.77491	0.000160065	0.0213405
CTB	DB_v_P	ENSG00000130303	BST2	25.6552	1.90012	0.513765	3.69843	0.000216934	0.0266295
CTB	DB_v_P	ENSG00000006016	CRLF1	5.79679	3.65508	0.909642	4.01816	5.86549e-05	0.0101372
CTB	DB_v_P	ENSG00000266964	FXYD1	12.6588	2.004	0.537337	3.7295	0.00019186	0.0241969
CTB	DB_v_P	ENSG00000089327	FXYD5	67.5296	1.41862	0.32944	4.30616	1.66111e-05	0.00430628
CTB	DB_v_P	ENSG00000004776	HSPB6	10.1392	4.37008	0.550838	7.93351	2.13029e-15	5.96438e-12
CTB	DB_v_P	ENSG00000126264	HCST	2.94523	2.10038	0.425384	4.93762	7.90833e-07	0.000325614
CTB	DB_v_P	ENSG00000161281	COX7A1	16.1777	1.27188	0.396121	3.21083	0.00132352	0.101802
CTB	DB_v_P	ENSG00000130755	GMFG	9.96287	1.82295	0.543027	3.35701	0.00078789	0.0689354
CTB	DB_v_P	ENSG00000069399	BCL3	14.4618	1.32383	0.368712	3.59042	0.00033015	0.0369741
CTB	DB_v_P	ENSG00000125740	FOSB	425.039	0.986521	0.290481	3.39616	0.000683374	0.0617197
CTB	DB_v_P	ENSG00000087074	PPP1R15A	198.992	0.612422	0.178985	3.42164	0.000622446	0.05715
CTB	DB_v_P	ENSG00000142552	RCN3	13.1111	2.0976	0.494145	4.24491	2.18681e-05	0.00510219
CTB	DB_v_P	ENSG00000105374	NKG7	25.3584	2.10611	0.489756	4.30033	1.70545e-05	0.00434083
CTB	DB_v_P	ENSG00000121410	A1BG	3.82068	1.85696	0.457526	4.05871	4.93455e-05	0.0092105
CTB	DB_v_P	ENSG00000099953	MMP11	53.1637	1.92624	0.459241	4.19439	2.73606e-05	0.0060797
CTB	DB_v_P	ENSG00000099998	GGT5	10.5013	4.03852	0.885538	4.56052	5.10259e-06	0.00162344
CTB	DB_v_P	ENSG00000100219	XBP1	79.7429	0.438585	0.133743	3.2793	0.00104065	0.085423
CTB	DB_v_P	ENSG00000198832	SELM	57.4378	1.43928	0.367067	3.92103	8.81727e-05	0.0140265
CTB	DB_v_P	ENSG00000100097	LGALS1	416.297	2.26333	0.342855	6.60142	4.07238e-11	4.75077e-08
CTB	DB_v_P	ENSG00000100300	TSPO	52.3322	1.33998	0.35806	3.74235	0.000182307	0.023201
CTB	DB_v_P	ENSG00000155307	SAMSN1	7.42175	2.43325	0.624929	3.89364	9.87506e-05	0.0150262
CTB	DB_v_P	ENSG00000235609	AF127936.7	25.2514	1.26006	0.388068	3.24701	0.00116623	0.0922586
CTB	DB_v_P	ENSG00000154721	JAM2	5.69141	1.93725	0.596638	3.24695	0.0011665	0.0922586
CTB	DB_v_P	ENSG00000154736	ADAMTS5	6.3386	2.85884	0.757293	3.77508	0.000159956	0.0213405
CTB	DB_v_P	ENSG00000160180	TFF3	52.0164	4.86674	1.62607	2.99294	0.00276302	0.174754
CTB	DB_v_P	ENSG00000160255	ITGB2	4.47738	1.47573	0.456673	3.23149	0.00123146	0.0968495
CTB	DB_v_P	ENSG00000182871	COL18A1	11.9185	2.48924	0.635477	3.91713	8.96108e-05	0.0140951
Macrophage-1	DB_v_P	ENSG00000187608	ISG15	242.372	1.46021	0.217065	6.72706	1.7313e-11	1.57746e-08
Macrophage-1	DB_v_P	ENSG00000186891	TNFRSF18	9.80194	2.66823	1.03638	2.57456	0.0100368	0.122399
Macrophage-1	DB_v_P	ENSG00000157916	RER1	41.536	-0.442447	0.158249	-2.79589	0.00517571	0.0815079
Macrophage-1	DB_v_P	ENSG00000198912	C1orf174	5.06263	-0.967611	0.395192	-2.44846	0.0143469	0.152507
Macrophage-1	DB_v_P	ENSG00000074800	ENO1	166.823	-0.779445	0.175439	-4.44282	8.87878e-06	0.000993489
Macrophage-1	DB_v_P	ENSG00000160049	DFFA	5.94953	-0.959664	0.390958	-2.45464	0.0141024	0.151168
Macrophage-1	DB_v_P	ENSG00000116649	SRM	21.772	-0.682958	0.191895	-3.55901	0.000372258	0.0133262
Macrophage-1	DB_v_P	ENSG00000179743	RP11-169K16.9	6.43445	0.960118	0.381125	2.51917	0.0117633	0.134697
Macrophage-1	DB_v_P	ENSG00000117118	SDHB	33.9704	-0.480931	0.186774	-2.57493	0.010026	0.122399
Macrophage-1	DB_v_P	ENSG00000117154	IGSF21	7.55554	2.73882	0.640779	4.2742	1.91825e-05	0.0017478
Macrophage-1	DB_v_P	ENSG00000158747	NBL1	9.77889	2.68248	0.688563	3.89576	9.78895e-05	0.00510933
Macrophage-1	DB_v_P	ENSG00000244038	DDOST	30.4669	-0.537918	0.192076	-2.80054	0.00510171	0.080715
Macrophage-1	DB_v_P	ENSG00000173372	C1QA	1480.51	1.78077	0.227265	7.83564	4.6645e-15	7.43755e-12
Macrophage-1	DB_v_P	ENSG00000159189	C1QC	811.909	1.53452	0.242771	6.32085	2.60135e-10	1.50831e-07
Macrophage-1	DB_v_P	ENSG00000173369	C1QB	1315.6	1.70465	0.219461	7.76742	8.00998e-15	1.02175e-11
Macrophage-1	DB_v_P	ENSG00000117308	GALE	6.40168	-1.13197	0.476558	-2.37531	0.0175344	0.173941
Macrophage-1	DB_v_P	ENSG00000020633	RUNX3	17.4904	1.0721	0.4564	2.34905	0.0188216	0.182497
Macrophage-1	DB_v_P	ENSG00000169442	CD52	115.48	-0.930706	0.203191	-4.58046	4.63952e-06	0.000580213
Macrophage-1	DB_v_P	ENSG00000162512	SDC3	11.6335	1.35171	0.34355	3.93454	8.3356e-05	0.004623
Macrophage-1	DB_v_P	ENSG00000121769	FABP3	18.6612	-1.19646	0.383856	-3.11696	0.00182729	0.0404669
Macrophage-1	DB_v_P	ENSG00000142910	TINAGL1	13.5636	-1.63494	0.592085	-2.76132	0.00575682	0.0882619
Macrophage-1	DB_v_P	ENSG00000084623	EIF3I	36.9636	-0.544798	0.169472	-3.21468	0.0013059	0.0314992
Macrophage-1	DB_v_P	ENSG00000160058	BSDC1	6.55993	0.963375	0.418131	2.304	0.0212225	0.197009
Macrophage-1	DB_v_P	ENSG00000126070	AGO3	11.9844	0.923845	0.362847	2.5461	0.0108934	0.129623
Macrophage-1	DB_v_P	ENSG00000163874	ZC3H12A	43.944	0.6915	0.285855	2.41906	0.0155608	0.161639
Macrophage-1	DB_v_P	ENSG00000084070	SMAP2	23.6809	1.20369	0.302631	3.97741	6.96698e-05	0.0041904
Macrophage-1	DB_v_P	ENSG00000117450	PRDX1	251.572	-0.499882	0.15553	-3.21405	0.00130876	0.0314992
Macrophage-1	DB_v_P	ENSG00000173660	UQCRH	164.7	-0.314242	0.120167	-2.61505	0.00892136	0.113841
Macrophage-1	DB_v_P	ENSG00000085832	EPS15	14.5976	1.14829	0.308765	3.71896	0.000200045	0.00856299
Macrophage-1	DB_v_P	ENSG00000184588	PDE4B	31.9026	0.770014	0.269208	2.8603	0.0042324	0.0716772
Macrophage-1	DB_v_P	ENSG00000116717	GADD45A	49.7064	0.769301	0.254531	3.02242	0.00250759	0.0512002
Macrophage-1	DB_v_P	ENSG00000162616	DNAJB4	26.1532	0.729244	0.268009	2.72097	0.00650905	0.0943516
Macrophage-1	DB_v_P	ENSG00000137959	IFI44L	42.4979	2.19644	0.410829	5.34636	8.97426e-08	3.17988e-05
Macrophage-1	DB_v_P	ENSG00000137965	IFI44	15.3509	1.12148	0.280067	4.00432	6.21959e-05	0.00390283
Macrophage-1	DB_v_P	ENSG00000117228	GBP1	15.6677	1.15962	0.289954	3.99932	6.35239e-05	0.00393355
Macrophage-1	DB_v_P	ENSG00000162645	GBP2	29.9801	0.838993	0.240817	3.48395	0.000494077	0.0157561
Macrophage-1	DB_v_P	ENSG00000162654	GBP4	7.06361	1.71937	0.468332	3.67127	0.000241347	0.00980452
Macrophage-1	DB_v_P	ENSG00000154451	GBP5	7.00042	1.18521	0.467907	2.53299	0.0113094	0.130909
Macrophage-1	DB_v_P	ENSG00000085491	SLC25A24	17.1143	-0.705356	0.220653	-3.19668	0.0013902	0.0328396
Macrophage-1	DB_v_P	ENSG00000215717	TMEM167B	12.5426	-0.615706	0.252289	-2.44048	0.0146678	0.154515
Macrophage-1	DB_v_P	ENSG00000134202	GSTM3	6.04301	1.5176	0.54736	2.77257	0.00556151	0.0856795
Macrophage-1	DB_v_P	ENSG00000116459	ATP5F1	41.4525	-0.620533	0.147816	-4.198	2.69284e-05	0.00214686
Macrophage-1	DB_v_P	ENSG00000121933	ADORA3	22.5164	1.14597	0.355911	3.21982	0.00128273	0.0313162
Macrophage-1	DB_v_P	ENSG00000134242	PTPN22	9.78895	1.14634	0.425319	2.69526	0.00703343	0.0983755
Macrophage-1	DB_v_P	ENSG00000163349	HIPK1	24.9828	0.579168	0.251805	2.30006	0.0214445	0.197935
Macrophage-1	DB_v_P	ENSG00000150337	FCGR1A	61.5553	0.571608	0.22212	2.57342	0.01007	0.12257
Macrophage-1	DB_v_P	ENSG00000118292	C1orf54	56.2087	0.965296	0.279452	3.45425	0.000551827	0.0170027
Macrophage-1	DB_v_P	ENSG00000143384	MCL1	214.394	0.354869	0.141399	2.50971	0.012083	0.136641
Macrophage-1	DB_v_P	ENSG00000143436	MRPL9	7.83065	-0.917431	0.335984	-2.73058	0.00632229	0.0929115
Macrophage-1	DB_v_P	ENSG00000143545	RAB13	49.334	-0.681803	0.182023	-3.74571	0.000179888	0.00801643
Macrophage-1	DB_v_P	ENSG00000143612	C1orf43	48.6498	-0.378971	0.145653	-2.60188	0.00927154	0.116405
Macrophage-1	DB_v_P	ENSG00000163479	SSR2	80.7437	-0.351126	0.110261	-3.18449	0.00145008	0.0340022
Macrophage-1	DB_v_P	ENSG00000163565	IFI16	34.6811	0.731166	0.253415	2.88525	0.00391098	0.0685281
Macrophage-1	DB_v_P	ENSG00000158716	DUSP23	35.7455	-0.41289	0.164974	-2.50276	0.0123229	0.138583
Macrophage-1	DB_v_P	ENSG00000143256	PFDN2	60.5268	0.322447	0.134347	2.40011	0.0163901	0.166724
Macrophage-1	DB_v_P	ENSG00000143252	SDHC	24.8357	-0.604065	0.182916	-3.30242	0.000958553	0.025263
Macrophage-1	DB_v_P	ENSG00000143226	FCGR2A	122.563	1.2543	0.240577	5.21373	1.85084e-07	5.62128e-05
Macrophage-1	DB_v_P	ENSG00000173110	HSPA6	510.669	0.957825	0.300274	3.18984	0.00142353	0.0335029
Macrophage-1	DB_v_P	ENSG00000203747	FCGR3A	148.381	0.759913	0.22365	3.39777	0.000679377	0.0196066
Macrophage-1	DB_v_P	ENSG00000152332	UHMK1	12.781	0.675335	0.288956	2.33716	0.019431	0.185248
Macrophage-1	DB_v_P	ENSG00000143198	MGST3	135.581	-0.676696	0.181161	-3.73533	0.000187473	0.00818974
Macrophage-1	DB_v_P	ENSG00000143185	XCL2	7.51911	2.65491	0.984508	2.69668	0.00700337	0.0983755
Macrophage-1	DB_v_P	ENSG00000143153	ATP1B1	53.5242	0.47076	0.194788	2.41678	0.0156585	0.162013
Macrophage-1	DB_v_P	ENSG00000152061	RABGAP1L	13.3263	0.632267	0.271429	2.3294	0.0198378	0.187358
Macrophage-1	DB_v_P	ENSG00000116161	CACYBP	73.4441	0.451383	0.179737	2.51135	0.0120271	0.13625
Macrophage-1	DB_v_P	ENSG00000162783	IER5	106.859	0.725063	0.171543	4.22671	2.37133e-05	0.00193902
Macrophage-1	DB_v_P	ENSG00000143333	RGS16	29.6411	1.11595	0.303939	3.67163	0.000241012	0.00980452
Macrophage-1	DB_v_P	ENSG00000116701	NCF2	33.5287	-0.660951	0.229982	-2.87392	0.00405412	0.0701932
Macrophage-1	DB_v_P	ENSG00000143344	RGL1	8.09974	1.9012	0.42335	4.49084	7.09429e-06	0.000822679
Macrophage-1	DB_v_P	ENSG00000135842	FAM129A	12.7242	1.37122	0.393071	3.48847	0.000485791	0.0157561
Macrophage-1	DB_v_P	ENSG00000116741	RGS2	164.275	0.548818	0.210017	2.61321	0.00896954	0.114186
Macrophage-1	DB_v_P	ENSG00000151414	NEK7	11.1758	0.727364	0.310142	2.34526	0.019014	0.182614
Macrophage-1	DB_v_P	ENSG00000134375	TIMM17A	27.6275	-0.689059	0.220355	-3.12705	0.00176572	0.039708
Macrophage-1	DB_v_P	ENSG00000159388	BTG2	28.1828	0.677977	0.206541	3.28253	0.00102881	0.0267828
Macrophage-1	DB_v_P	ENSG00000182004	SNRPE	39.4818	-0.489753	0.174111	-2.81289	0.00490988	0.0796977
Macrophage-1	DB_v_P	ENSG00000136634	IL10	22.9863	1.18853	0.375536	3.1649	0.00155136	0.0361115
Macrophage-1	DB_v_P	ENSG00000123689	G0S2	367.197	-1.01983	0.37695	-2.70548	0.00682053	0.0975366
Macrophage-1	DB_v_P	ENSG00000143771	CNIH4	20.4256	-0.763195	0.237632	-3.21168	0.00131963	0.0316414
Macrophage-1	DB_v_P	ENSG00000143815	LBR	9.43134	0.898026	0.305779	2.93685	0.00331568	0.0608976
Macrophage-1	DB_v_P	ENSG00000086619	ERO1LB	16.5622	0.886863	0.276506	3.20739	0.00133945	0.0319964
Macrophage-1	DB_v_P	ENSG00000153187	HNRNPU	75.1103	0.377244	0.148632	2.5381	0.0111455	0.130909
Macrophage-1	DB_v_P	ENSG00000134326	CMPK2	5.85598	1.31616	0.439596	2.99402	0.0027533	0.0545358
Macrophage-1	DB_v_P	ENSG00000134321	RSAD2	14.2234	1.3736	0.357821	3.8388	0.000123639	0.0060196
Macrophage-1	DB_v_P	ENSG00000235576	AC092580.4	5.94713	3.07678	1.07535	2.86118	0.00422069	0.0716772
Macrophage-1	DB_v_P	ENSG00000143878	RHOB	137.712	0.787566	0.217729	3.61718	0.000297827	0.0113068
Macrophage-1	DB_v_P	ENSG00000084733	RAB10	49.4404	-0.431092	0.153244	-2.81311	0.00490644	0.0796977
Macrophage-1	DB_v_P	ENSG00000084754	HADHA	29.0989	-0.428953	0.177606	-2.4152	0.0157265	0.162041
Macrophage-1	DB_v_P	ENSG00000138073	PREB	7.18264	-0.897909	0.339065	-2.64819	0.00809245	0.106575
Macrophage-1	DB_v_P	ENSG00000152689	RASGRP3	33.9949	-0.704594	0.304201	-2.31621	0.0205468	0.19159
Macrophage-1	DB_v_P	ENSG00000055332	EIF2AK2	16.5622	0.893801	0.291605	3.06511	0.00217586	0.0465813
Macrophage-1	DB_v_P	ENSG00000143891	GALM	13.5627	-0.651288	0.249716	-2.60811	0.00910433	0.114985
Macrophage-1	DB_v_P	ENSG00000152518	ZFP36L2	98.4168	0.668543	0.15698	4.25878	2.05547e-05	0.00177235
Macrophage-1	DB_v_P	ENSG00000119878	CRIPT	10.3386	0.796348	0.325981	2.44293	0.0145686	0.153838
Macrophage-1	DB_v_P	ENSG00000162924	REL	121.521	0.599798	0.193285	3.10317	0.00191457	0.0421074
Macrophage-1	DB_v_P	ENSG00000014641	MDH1	29.916	-0.872505	0.243279	-3.58644	0.000335223	0.0123913
Macrophage-1	DB_v_P	ENSG00000135617	PRADC1	6.00403	-1.0494	0.428234	-2.45054	0.0142643	0.151883
Macrophage-1	DB_v_P	ENSG00000034510	TMSB10	3688.88	0.402022	0.0826231	4.86574	1.14031e-06	0.000234609
Macrophage-1	DB_v_P	ENSG00000042493	CAPG	303.789	-0.735653	0.294431	-2.49856	0.0124699	0.139734
Macrophage-1	DB_v_P	ENSG00000168906	MAT2A	28.941	0.679804	0.231436	2.93733	0.00331049	0.0608976
Macrophage-1	DB_v_P	ENSG00000168899	VAMP5	38.8104	0.766202	0.327822	2.33725	0.0194261	0.185248
Macrophage-1	DB_v_P	ENSG00000115523	GNLY	65.4416	3.99906	0.901857	4.43426	9.23904e-06	0.00101598
Macrophage-1	DB_v_P	ENSG00000239305	RNF103	8.42084	0.843665	0.351739	2.39856	0.0164599	0.167168
Macrophage-1	DB_v_P	ENSG00000222041	LINC00152	57.8046	-0.713491	0.197681	-3.60931	0.000307017	0.0115867
Macrophage-1	DB_v_P	ENSG00000144021	CIAO1	6.79016	-0.908202	0.343942	-2.64057	0.00827677	0.107647
Macrophage-1	DB_v_P	ENSG00000163162	RNF149	36.9094	0.507611	0.192242	2.64048	0.00827886	0.107647
Macrophage-1	DB_v_P	ENSG00000114999	TTL	4.99291	1.51671	0.500195	3.03223	0.00242752	0.0503546
Macrophage-1	DB_v_P	ENSG00000136689	IL1RN	98.7652	-0.757716	0.325337	-2.32902	0.0198579	0.187358
Macrophage-1	DB_v_P	ENSG00000136717	BIN1	20.5636	1.12939	0.30452	3.70876	0.000208277	0.00879731
Macrophage-1	DB_v_P	ENSG00000121966	CXCR4	168.018	0.344154	0.131159	2.62395	0.00869174	0.111992
Macrophage-1	DB_v_P	ENSG00000153234	NR4A2	152.77	1.01361	0.195186	5.19304	2.06884e-07	5.83277e-05
Macrophage-1	DB_v_P	ENSG00000115844	DLX2	4.67939	1.07584	0.452759	2.37619	0.0174926	0.173941
Macrophage-1	DB_v_P	ENSG00000115935	WIPF1	36.6206	0.65246	0.171469	3.80511	0.000141743	0.0066146
Macrophage-1	DB_v_P	ENSG00000154518	ATP5G3	126.482	-0.597618	0.131096	-4.55862	5.14913e-06	0.000619645
Macrophage-1	DB_v_P	ENSG00000081320	STK17B	36.3867	0.824595	0.302244	2.72824	0.0063673	0.0931437
Macrophage-1	DB_v_P	ENSG00000272211	RP11-347P5.1	4.70121	1.85105	0.770297	2.40303	0.0162598	0.166128
Macrophage-1	DB_v_P	ENSG00000115541	HSPE1	207.397	0.482375	0.159931	3.01614	0.00256013	0.0515094
Macrophage-1	DB_v_P	ENSG00000196141	SPATS2L	33.7593	1.31175	0.205941	6.36952	1.89622e-10	1.20941e-07
Macrophage-1	DB_v_P	ENSG00000013441	CLK1	100.486	0.730518	0.213248	3.42567	0.000613275	0.0183565
Macrophage-1	DB_v_P	ENSG00000003402	CFLAR	88.9776	0.7213	0.256308	2.81419	0.00489009	0.0796977
Macrophage-1	DB_v_P	ENSG00000115457	IGFBP2	12.2953	4.22295	0.977059	4.32211	1.54547e-05	0.00149348
Macrophage-1	DB_v_P	ENSG00000115461	IGFBP5	8.95795	3.26108	1.01308	3.21899	0.00128643	0.0313162
Macrophage-1	DB_v_P	ENSG00000135919	SERPINE2	158.253	2.36966	0.824693	2.87338	0.00406103	0.0701932
Macrophage-1	DB_v_P	ENSG00000135899	SP110	19.8694	0.907497	0.255692	3.54917	0.000386441	0.0135424
Macrophage-1	DB_v_P	ENSG00000067066	SP100	25.6526	0.530485	0.21019	2.52384	0.0116081	0.133399
Macrophage-1	DB_v_P	ENSG00000156966	B3GNT7	9.71829	1.35905	0.475196	2.85997	0.0042368	0.0716772
Macrophage-1	DB_v_P	ENSG00000132329	RAMP1	9.14198	3.17748	0.793678	4.00349	6.2416e-05	0.00390283
Macrophage-1	DB_v_P	ENSG00000130414	NDUFA10	21.4313	-0.684843	0.22944	-2.98485	0.00283717	0.0555076
Macrophage-1	DB_v_P	ENSG00000168393	DTYMK	9.87154	-0.997989	0.337121	-2.96033	0.00307312	0.0581614
Macrophage-1	DB_v_P	ENSG00000144455	SUMF1	7.58471	-0.892808	0.378315	-2.35996	0.0182768	0.179062
Macrophage-1	DB_v_P	ENSG00000134072	CAMK1	17.6864	-0.627272	0.243287	-2.57832	0.00992816	0.121773
Macrophage-1	DB_v_P	ENSG00000163512	AZI2	15.9562	0.795253	0.31835	2.49805	0.012488	0.139734
Macrophage-1	DB_v_P	ENSG00000163513	TGFBR2	15.136	1.10959	0.291651	3.80452	0.000142082	0.0066146
Macrophage-1	DB_v_P	ENSG00000144655	CSRNP1	64.6696	0.902665	0.260683	3.46269	0.000534812	0.0166392
Macrophage-1	DB_v_P	ENSG00000010256	UQCRC1	31.9437	-0.493719	0.185263	-2.66497	0.00769963	0.104659
Macrophage-1	DB_v_P	ENSG00000214706	IFRD2	6.15414	-1.05398	0.343676	-3.06679	0.00216374	0.0465813
Macrophage-1	DB_v_P	ENSG00000114738	MAPKAPK3	15.0367	-0.786629	0.219719	-3.58017	0.000343373	0.0125864
Macrophage-1	DB_v_P	ENSG00000145050	MANF	45.868	-0.508615	0.167614	-3.03444	0.00240979	0.0502276
Macrophage-1	DB_v_P	ENSG00000010327	STAB1	50.7913	1.64015	0.371921	4.40995	1.03396e-05	0.0010991
Macrophage-1	DB_v_P	ENSG00000168291	PDHB	6.32056	-1.46675	0.337212	-4.34965	1.36353e-05	0.00135884
Macrophage-1	DB_v_P	ENSG00000163635	ATXN7	6.57432	0.959631	0.409854	2.3414	0.0192116	0.183982
Macrophage-1	DB_v_P	ENSG00000163376	KBTBD8	10.1266	0.946766	0.307047	3.08346	0.0020461	0.0443879
Macrophage-1	DB_v_P	ENSG00000114541	FRMD4B	26.3878	0.899103	0.205496	4.37529	1.21272e-05	0.00124753
Macrophage-1	DB_v_P	ENSG00000168386	FILIP1L	15.3893	2.02538	0.486865	4.16005	3.18179e-05	0.00247482
Macrophage-1	DB_v_P	ENSG00000066422	ZBTB11	7.31644	1.04179	0.43165	2.41352	0.0157994	0.16253
Macrophage-1	DB_v_P	ENSG00000144802	NFKBIZ	72.8859	0.736717	0.213712	3.44724	0.000566353	0.0173432
Macrophage-1	DB_v_P	ENSG00000170017	ALCAM	30.4713	-0.496025	0.186976	-2.65287	0.00798094	0.106274
Macrophage-1	DB_v_P	ENSG00000121594	CD80	4.39325	1.7234	0.583282	2.95466	0.00313013	0.0587176
Macrophage-1	DB_v_P	ENSG00000180353	HCLS1	40.7191	0.60631	0.227559	2.66441	0.0077124	0.104659
Macrophage-1	DB_v_P	ENSG00000121552	CSTA	28.7789	-0.512718	0.212881	-2.40847	0.0160197	0.164531
Macrophage-1	DB_v_P	ENSG00000138496	PARP9	9.99273	0.739906	0.302586	2.44527	0.0144743	0.153142
Macrophage-1	DB_v_P	ENSG00000173193	PARP14	18.4215	0.724701	0.250351	2.89474	0.00379468	0.0668576
Macrophage-1	DB_v_P	ENSG00000074416	MGLL	31.3397	-0.658647	0.238061	-2.76672	0.00566239	0.0870234
Macrophage-1	DB_v_P	ENSG00000114115	RBP1	14.1287	1.62116	0.629187	2.5766	0.0099778	0.122147
Macrophage-1	DB_v_P	ENSG00000155903	RASA2	6.52226	1.72635	0.504115	3.42451	0.000615913	0.0183565
Macrophage-1	DB_v_P	ENSG00000181804	SLC9A9	9.31474	1.29906	0.365131	3.55778	0.000374002	0.0133262
Macrophage-1	DB_v_P	ENSG00000188313	PLSCR1	55.1362	0.536224	0.16743	3.20268	0.00136155	0.0322824
Macrophage-1	DB_v_P	ENSG00000152601	MBNL1	59.0754	0.622947	0.242662	2.56714	0.0102541	0.124068
Macrophage-1	DB_v_P	ENSG00000174953	DHX36	21.5125	0.744316	0.227136	3.27696	0.00104933	0.0269269
Macrophage-1	DB_v_P	ENSG00000173905	GOLIM4	36.2076	0.469401	0.196649	2.387	0.0169864	0.170791
Macrophage-1	DB_v_P	ENSG00000144959	NCEH1	13.1212	-0.885031	0.308758	-2.86643	0.00415136	0.0713676
Macrophage-1	DB_v_P	ENSG00000136521	NDUFB5	43.2321	-0.548484	0.229417	-2.39077	0.0168132	0.169675
Macrophage-1	DB_v_P	ENSG00000176597	B3GNT5	24.3832	0.740511	0.2311	3.20429	0.00135398	0.0322227
Macrophage-1	DB_v_P	ENSG00000136527	TRA2B	159.134	0.539646	0.104864	5.14613	2.65911e-07	6.78391e-05
Macrophage-1	DB_v_P	ENSG00000244405	ETV5	11.5926	1.00234	0.341543	2.93473	0.00333838	0.0608976
Macrophage-1	DB_v_P	ENSG00000073849	ST6GAL1	4.77195	1.47091	0.523415	2.81022	0.00495073	0.0797368
Macrophage-1	DB_v_P	ENSG00000184203	PPP1R2	45.1788	0.588796	0.169938	3.46477	0.000530679	0.0165915
Macrophage-1	DB_v_P	ENSG00000189058	APOD	9.41396	2.15949	0.76778	2.81265	0.00491357	0.0796977
Macrophage-1	DB_v_P	ENSG00000145107	TM4SF19	5.94951	-1.21301	0.442825	-2.73925	0.00615789	0.0917641
Macrophage-1	DB_v_P	ENSG00000145016	KIAA0226	5.76232	1.24386	0.49211	2.52762	0.011484	0.132211
Macrophage-1	DB_v_P	ENSG00000132405	TBC1D14	5.14672	1.73312	0.56889	3.04649	0.00231531	0.0488572
Macrophage-1	DB_v_P	ENSG00000071127	WDR1	48.7132	-0.377378	0.139694	-2.70147	0.00690338	0.097844
Macrophage-1	DB_v_P	ENSG00000137449	CPEB2	11.8892	0.812263	0.327585	2.47955	0.0131548	0.145438
Macrophage-1	DB_v_P	ENSG00000002549	LAP3	44.8819	0.466641	0.17868	2.61161	0.00901178	0.114269
Macrophage-1	DB_v_P	ENSG00000168214	RBPJ	46.6912	0.770255	0.1855	4.15231	3.29133e-05	0.00249906
Macrophage-1	DB_v_P	ENSG00000128039	SRD5A3	17.9159	-0.70838	0.259397	-2.73087	0.00631678	0.0929115
Macrophage-1	DB_v_P	ENSG00000090989	EXOC1	14.2518	-0.605597	0.238229	-2.54208	0.0110196	0.130116
Macrophage-1	DB_v_P	ENSG00000171476	HOPX	4.8944	2.00877	0.72418	2.77386	0.00553958	0.0856339
Macrophage-1	DB_v_P	ENSG00000156136	DCK	13.4349	0.833972	0.274199	3.04149	0.00235411	0.049228
Macrophage-1	DB_v_P	ENSG00000169245	CXCL10	99.4202	3.54928	0.857547	4.13887	3.49019e-05	0.00258842
Macrophage-1	DB_v_P	ENSG00000138760	SCARB2	34.6493	-0.566052	0.201826	-2.80466	0.00503704	0.0805214
Macrophage-1	DB_v_P	ENSG00000138767	CNOT6L	12.3199	0.856013	0.371528	2.30404	0.0212207	0.197009
Macrophage-1	DB_v_P	ENSG00000251022	THAP9-AS1	27.6231	0.635342	0.270677	2.34723	0.0189135	0.182497
Macrophage-1	DB_v_P	ENSG00000172493	AFF1	11.157	1.09265	0.38191	2.86101	0.00422291	0.0716772
Macrophage-1	DB_v_P	ENSG00000118785	SPP1	3505.1	-1.43098	0.583162	-2.45383	0.0141343	0.151256
Macrophage-1	DB_v_P	ENSG00000163644	PPM1K	6.5955	1.50014	0.3933	3.81424	0.000136601	0.00650182
Macrophage-1	DB_v_P	ENSG00000138646	HERC5	6.68297	1.36426	0.490748	2.77995	0.00543667	0.0845733
Macrophage-1	DB_v_P	ENSG00000163106	HPGDS	11.9095	1.38946	0.40999	3.389	0.000701467	0.020153
Macrophage-1	DB_v_P	ENSG00000197894	ADH5	9.13167	-0.651305	0.283056	-2.30098	0.0213929	0.197745
Macrophage-1	DB_v_P	ENSG00000138821	SLC39A8	17.6196	-0.714747	0.275775	-2.59177	0.00954824	0.11848
Macrophage-1	DB_v_P	ENSG00000198856	OSTC	60.662	-0.507251	0.140754	-3.60381	0.000313586	0.011765
Macrophage-1	DB_v_P	ENSG00000164111	ANXA5	188.503	-0.368104	0.136428	-2.69815	0.00697254	0.0981697
Macrophage-1	DB_v_P	ENSG00000164136	IL15	5.61772	1.16883	0.446582	2.61727	0.00886349	0.113517
Macrophage-1	DB_v_P	ENSG00000164169	PRMT10	16.6092	0.945182	0.356713	2.6497	0.00805634	0.106575
Macrophage-1	DB_v_P	ENSG00000137462	TLR2	12.5789	1.05032	0.315789	3.32601	0.000880984	0.023809
Macrophage-1	DB_v_P	ENSG00000145431	PDGFC	6.4671	1.55981	0.515146	3.02791	0.00246255	0.050829
Macrophage-1	DB_v_P	ENSG00000164105	SAP30	14.3864	1.22918	0.349454	3.51744	0.000435728	0.0146267
Macrophage-1	DB_v_P	ENSG00000168556	ING2	17.2706	0.664124	0.232008	2.86251	0.00420305	0.0716772
Macrophage-1	DB_v_P	ENSG00000186352	ANKRD37	23.4711	0.690427	0.288075	2.39669	0.0165439	0.167754
Macrophage-1	DB_v_P	ENSG00000150753	CCT5	24.5353	-0.586544	0.186065	-3.15236	0.00161955	0.0372906
Macrophage-1	DB_v_P	ENSG00000079215	SLC1A3	24.2589	0.931404	0.237209	3.9265	8.61895e-05	0.00473894
Macrophage-1	DB_v_P	ENSG00000082074	FYB	47.4298	0.549706	0.227541	2.41585	0.0156983	0.162013
Macrophage-1	DB_v_P	ENSG00000171522	PTGER4	53.3037	0.771081	0.188529	4.08997	4.31422e-05	0.00299088
Macrophage-1	DB_v_P	ENSG00000250722	SEPP1	288.514	1.22782	0.351556	3.49252	0.000478479	0.0157306
Macrophage-1	DB_v_P	ENSG00000172262	ZNF131	11.8422	0.792791	0.279663	2.83481	0.00458536	0.0760117
Macrophage-1	DB_v_P	ENSG00000145649	GZMA	5.34838	2.80903	0.981076	2.86321	0.00419367	0.0716772
Macrophage-1	DB_v_P	ENSG00000067113	PPAP2A	5.89911	1.44165	0.595489	2.42096	0.0154796	0.161059
Macrophage-1	DB_v_P	ENSG00000095015	MAP3K1	8.30322	0.944931	0.365466	2.58555	0.00972234	0.11994
Macrophage-1	DB_v_P	ENSG00000062194	GPBP1	73.2251	0.491058	0.168454	2.91508	0.00355595	0.063887
Macrophage-1	DB_v_P	ENSG00000130449	ZSWIM6	16.8061	1.20677	0.347395	3.47377	0.000513207	0.0161243
Macrophage-1	DB_v_P	ENSG00000145675	PIK3R1	19.2749	0.807917	0.327065	2.4702	0.0135037	0.147935
Macrophage-1	DB_v_P	ENSG00000127184	COX7C	339.027	-0.270782	0.0987694	-2.74156	0.00611488	0.0913365
Macrophage-1	DB_v_P	ENSG00000081189	MEF2C	34.5818	1.00969	0.232404	4.34453	1.39571e-05	0.00136952
Macrophage-1	DB_v_P	ENSG00000113369	ARRDC3	35.8061	0.579739	0.214728	2.69988	0.00693646	0.0980948
Macrophage-1	DB_v_P	ENSG00000113532	ST8SIA4	20.2332	0.751409	0.272324	2.75924	0.00579352	0.0886116
Macrophage-1	DB_v_P	ENSG00000198961	PJA2	23.2438	0.54871	0.227122	2.41593	0.0156953	0.162013
Macrophage-1	DB_v_P	ENSG00000164211	STARD4	5.584	1.00345	0.422995	2.37225	0.01768	0.175098
Macrophage-1	DB_v_P	ENSG00000158985	CDC42SE2	31.0037	0.628083	0.2642	2.3773	0.01744	0.17393
Macrophage-1	DB_v_P	ENSG00000125347	IRF1	95.8849	0.605273	0.245179	2.4687	0.0135605	0.147935
Macrophage-1	DB_v_P	ENSG00000213585	VDAC1	75.4782	-0.496023	0.117017	-4.23889	2.24628e-05	0.00188511
Macrophage-1	DB_v_P	ENSG00000031003	FAM13B	7.69875	1.41437	0.424879	3.32889	0.000871931	0.0236646
Macrophage-1	DB_v_P	ENSG00000120738	EGR1	134.036	0.801425	0.302856	2.64622	0.00813958	0.10669
Macrophage-1	DB_v_P	ENSG00000184584	TMEM173	11.8041	1.15227	0.351503	3.27813	0.00104498	0.0269269
Macrophage-1	DB_v_P	ENSG00000113070	HBEGF	56.0942	0.837057	0.210585	3.97492	7.04042e-05	0.0041904
Macrophage-1	DB_v_P	ENSG00000170458	CD14	183.418	1.02929	0.249778	4.12081	3.77547e-05	0.00267555
Macrophage-1	DB_v_P	ENSG00000019582	CD74	3882.3	0.792438	0.131557	6.02353	1.70658e-09	8.37275e-07
Macrophage-1	DB_v_P	ENSG00000135077	HAVCR2	42.3503	-0.390983	0.155503	-2.51431	0.0119265	0.13625
Macrophage-1	DB_v_P	ENSG00000170584	NUDCD2	12.5306	-0.644355	0.264064	-2.44015	0.0146811	0.154515
Macrophage-1	DB_v_P	ENSG00000181163	NPM1	207.633	-0.504046	0.123653	-4.07629	4.57593e-05	0.00310481
Macrophage-1	DB_v_P	ENSG00000113742	CPEB4	42.2225	0.679351	0.210775	3.22312	0.00126804	0.0312817
Macrophage-1	DB_v_P	ENSG00000120149	MSX2	7.37821	-1.29539	0.456696	-2.83643	0.00456204	0.0760117
Macrophage-1	DB_v_P	ENSG00000160883	HK3	6.35831	-0.907817	0.383782	-2.36545	0.0180082	0.177521
Macrophage-1	DB_v_P	ENSG00000198055	GRK6	6.70336	-0.965854	0.413943	-2.3333	0.0196322	0.186168
Macrophage-1	DB_v_P	ENSG00000196923	PDLIM7	20.4907	-0.806066	0.255119	-3.15957	0.00158003	0.0366451
Macrophage-1	DB_v_P	ENSG00000124491	F13A1	32.0728	2.16485	0.508467	4.25761	2.06623e-05	0.00177235
Macrophage-1	DB_v_P	ENSG00000112149	CD83	209.761	0.558995	0.199369	2.80382	0.00505005	0.0805231
Macrophage-1	DB_v_P	ENSG00000137393	RNF144B	22.0548	0.762647	0.28385	2.6868	0.00721402	0.099807
Macrophage-1	DB_v_P	ENSG00000172179	PRL	5.09566	4.16005	1.09273	3.80702	0.000140653	0.0066146
Macrophage-1	DB_v_P	ENSG00000111802	TDP2	19.205	-0.704953	0.217615	-3.23946	0.00119758	0.0300716
Macrophage-1	DB_v_P	ENSG00000272009	RP1-313I6.12	17.2182	0.865695	0.344561	2.51246	0.0119894	0.13625
Macrophage-1	DB_v_P	ENSG00000196230	TUBB	119.801	-0.618731	0.135468	-4.56734	4.93943e-06	0.00060584
Macrophage-1	DB_v_P	ENSG00000234745	HLA-B	1209.25	0.304147	0.111637	2.72443	0.00644121	0.093581
Macrophage-1	DB_v_P	ENSG00000227507	LTB	13.2821	1.4443	0.570028	2.53374	0.0112852	0.130909
Macrophage-1	DB_v_P	ENSG00000204472	AIF1	394.73	0.459263	0.156526	2.9341	0.00334517	0.0608976
Macrophage-1	DB_v_P	ENSG00000204389	HSPA1A	891.68	0.695182	0.190247	3.65411	0.000258078	0.0102876
Macrophage-1	DB_v_P	ENSG00000204388	HSPA1B	471.755	0.831709	0.234545	3.54606	0.000391037	0.0135545
Macrophage-1	DB_v_P	ENSG00000204287	HLA-DRA	2619.11	0.475514	0.125386	3.79241	0.000149192	0.00679676
Macrophage-1	DB_v_P	ENSG00000198502	HLA-DRB5	362.584	0.678169	0.172231	3.93756	8.23155e-05	0.00460534
Macrophage-1	DB_v_P	ENSG00000196126	HLA-DRB1	1455.38	0.640248	0.132096	4.84684	1.25447e-06	0.000250031
Macrophage-1	DB_v_P	ENSG00000196735	HLA-DQA1	401.773	0.738815	0.177813	4.15502	3.25259e-05	0.00249906
Macrophage-1	DB_v_P	ENSG00000179344	HLA-DQB1	422.827	0.502896	0.171789	2.9274	0.00341806	0.0617574
Macrophage-1	DB_v_P	ENSG00000237541	HLA-DQA2	34.2147	1.22738	0.331613	3.70126	0.000214531	0.00894298
Macrophage-1	DB_v_P	ENSG00000240065	PSMB9	40.235	0.596221	0.191118	3.11964	0.00181071	0.04038
Macrophage-1	DB_v_P	ENSG00000231389	HLA-DPA1	1070.59	0.643244	0.171894	3.7421	0.000182487	0.00802691
Macrophage-1	DB_v_P	ENSG00000112511	PHF1	11.3141	1.01529	0.389698	2.60532	0.00917873	0.115696
Macrophage-1	DB_v_P	ENSG00000137309	HMGA1	74.5859	-0.616919	0.195867	-3.14968	0.00163452	0.0373654
Macrophage-1	DB_v_P	ENSG00000096060	FKBP5	14.8394	1.19656	0.327992	3.64815	0.00026413	0.0104635
Macrophage-1	DB_v_P	ENSG00000124762	CDKN1A	114.682	0.573879	0.193819	2.9609	0.00306744	0.0581614
Macrophage-1	DB_v_P	ENSG00000146192	FGD2	10.4149	1.03879	0.358966	2.89385	0.00380554	0.0668643
Macrophage-1	DB_v_P	ENSG00000146070	PLA2G7	31.7368	-1.023	0.371197	-2.75595	0.00585214	0.0890625
Macrophage-1	DB_v_P	ENSG00000164430	MB21D1	11.836	0.958949	0.321004	2.98734	0.00281418	0.0552272
Macrophage-1	DB_v_P	ENSG00000112773	FAM46A	62.5393	0.81846	0.176452	4.63842	3.51077e-06	0.000456973
Macrophage-1	DB_v_P	ENSG00000065833	ME1	6.10477	1.13806	0.483473	2.35392	0.0185767	0.180889
Macrophage-1	DB_v_P	ENSG00000132424	PNISR	34.5417	0.496158	0.203438	2.43887	0.0147333	0.154809
Macrophage-1	DB_v_P	ENSG00000155115	GTF3C6	33.6038	-0.449075	0.190724	-2.35458	0.0185437	0.180844
Macrophage-1	DB_v_P	ENSG00000010810	FYN	10.9891	1.91646	0.70817	2.70622	0.00680538	0.0975366
Macrophage-1	DB_v_P	ENSG00000155130	MARCKS	176.658	0.400587	0.124414	3.21979	0.00128286	0.0313162
Macrophage-1	DB_v_P	ENSG00000188820	FAM26F	40.9983	0.897339	0.262487	3.41861	0.000629423	0.0185855
Macrophage-1	DB_v_P	ENSG00000172594	SMPDL3A	17.5473	-0.806764	0.318484	-2.53314	0.0113047	0.130909
Macrophage-1	DB_v_P	ENSG00000111912	NCOA7	12.2332	1.06083	0.378506	2.80268	0.00506794	0.0806068
Macrophage-1	DB_v_P	ENSG00000135541	AHI1	9.80081	0.980284	0.417215	2.34959	0.018794	0.182497
Macrophage-1	DB_v_P	ENSG00000197442	MAP3K5	4.59318	1.22636	0.427655	2.86764	0.0041354	0.0712853
Macrophage-1	DB_v_P	ENSG00000118503	TNFAIP3	148.964	0.470827	0.202349	2.32681	0.0199753	0.187632
Macrophage-1	DB_v_P	ENSG00000146386	ABRACL	54.5403	-0.412931	0.171636	-2.40585	0.0161348	0.165181
Macrophage-1	DB_v_P	ENSG00000131018	SYNE1	6.35081	1.25573	0.379411	3.30968	0.000934035	0.024719
Macrophage-1	DB_v_P	ENSG00000008018	PSMB1	65.4262	-0.325032	0.140251	-2.31751	0.020476	0.191377
Macrophage-1	DB_v_P	ENSG00000122643	NT5C3A	14.3618	0.810197	0.268336	3.01934	0.00253324	0.0512002
Macrophage-1	DB_v_P	ENSG00000122557	HERPUD2	8.58298	0.975856	0.355348	2.7462	0.00602902	0.0909057
Macrophage-1	DB_v_P	ENSG00000136250	AOAH	8.0202	0.812862	0.349109	2.32839	0.0198913	0.187395
Macrophage-1	DB_v_P	ENSG00000106636	YKT6	11.293	-0.719656	0.306486	-2.34809	0.0188702	0.182497
Macrophage-1	DB_v_P	ENSG00000136271	DDX56	5.79191	-0.92998	0.394941	-2.35474	0.0185359	0.180844
Macrophage-1	DB_v_P	ENSG00000196262	PPIA	356.987	-0.340207	0.139537	-2.43811	0.0147641	0.154877
Macrophage-1	DB_v_P	ENSG00000232956	SNHG15	52.0306	0.615383	0.218841	2.81201	0.00492331	0.0796977
Macrophage-1	DB_v_P	ENSG00000146678	IGFBP1	26.1742	5.46816	1.12068	4.87934	1.0644e-06	0.000226291
Macrophage-1	DB_v_P	ENSG00000154978	VOPP1	30.7461	0.992235	0.267925	3.70341	0.00021272	0.00892586
Macrophage-1	DB_v_P	ENSG00000106153	CHCHD2	177.38	-0.226329	0.0972531	-2.32721	0.0199539	0.187632
Macrophage-1	DB_v_P	ENSG00000158517	NCF1	33.7637	1.56714	0.271878	5.76414	8.20733e-09	3.48976e-06
Macrophage-1	DB_v_P	ENSG00000146701	MDH2	37.982	-0.433821	0.155838	-2.78379	0.00537279	0.083784
Macrophage-1	DB_v_P	ENSG00000106211	HSPB1	678.725	0.831065	0.213375	3.89485	9.82579e-05	0.00510933
Macrophage-1	DB_v_P	ENSG00000127951	FGL2	35.5381	1.4721	0.284939	5.16637	2.38687e-07	6.34311e-05
Macrophage-1	DB_v_P	ENSG00000187257	RSBN1L	13.8201	0.642246	0.261281	2.45806	0.0139689	0.150751
Macrophage-1	DB_v_P	ENSG00000234545	FAM133B	49.2038	0.551124	0.167606	3.28822	0.00100825	0.0264633
Macrophage-1	DB_v_P	ENSG00000105810	CDK6	9.49313	0.909213	0.379938	2.39305	0.0167088	0.168889
Macrophage-1	DB_v_P	ENSG00000205413	SAMD9	8.21193	1.10441	0.36038	3.06458	0.00217975	0.0465813
Macrophage-1	DB_v_P	ENSG00000177409	SAMD9L	9.44651	1.05925	0.303124	3.49443	0.000475067	0.0156994
Macrophage-1	DB_v_P	ENSG00000130429	ARPC1B	185.696	-0.316324	0.126921	-2.4923	0.012692	0.141587
Macrophage-1	DB_v_P	ENSG00000105835	NAMPT	103.567	0.903654	0.207495	4.35506	1.33031e-05	0.00134678
Macrophage-1	DB_v_P	ENSG00000006652	IFRD1	100.938	0.511496	0.152244	3.35971	0.000780239	0.0219223
Macrophage-1	DB_v_P	ENSG00000197157	SND1	14.6763	-0.735307	0.220779	-3.33052	0.000866845	0.0236271
Macrophage-1	DB_v_P	ENSG00000158457	TSPAN33	7.73433	1.12621	0.399371	2.81995	0.00480312	0.0791584
Macrophage-1	DB_v_P	ENSG00000105939	ZC3HAV1	42.6609	0.83195	0.247759	3.3579	0.000785374	0.0219698
Macrophage-1	DB_v_P	ENSG00000059377	TBXAS1	21.7906	0.548698	0.236067	2.32433	0.0201076	0.188598
Macrophage-1	DB_v_P	ENSG00000179144	GIMAP7	6.20887	1.56664	0.5113	3.06404	0.00218373	0.0465813
Macrophage-1	DB_v_P	ENSG00000196329	GIMAP5	14.5544	0.981664	0.285626	3.43688	0.000588451	0.0177035
Macrophage-1	DB_v_P	ENSG00000106565	TMEM176B	91.3142	1.32172	0.332154	3.97923	6.91395e-05	0.0041904
Macrophage-1	DB_v_P	ENSG00000002933	TMEM176A	58.7712	1.052	0.352953	2.98056	0.00287722	0.0556089
Macrophage-1	DB_v_P	ENSG00000164896	FASTK	9.8137	-0.753029	0.265438	-2.83693	0.00455502	0.0760117
Macrophage-1	DB_v_P	ENSG00000013374	NUB1	9.4586	0.905125	0.324235	2.79157	0.00524528	0.0821975
Macrophage-1	DB_v_P	ENSG00000106617	PRKAG2	17.4268	0.659434	0.245681	2.68411	0.00727237	0.0999638
Macrophage-1	DB_v_P	ENSG00000164733	CTSB	668.515	-0.569613	0.199866	-2.84998	0.00437221	0.0737724
Macrophage-1	DB_v_P	ENSG00000104763	ASAH1	164.771	-0.429632	0.167393	-2.56661	0.0102698	0.124068
Macrophage-1	DB_v_P	ENSG00000175445	LPL	31.8194	-0.914739	0.394338	-2.31968	0.0203581	0.190666
Macrophage-1	DB_v_P	ENSG00000147443	DOK2	40.928	0.902069	0.255281	3.53363	0.000409898	0.0140361
Macrophage-1	DB_v_P	ENSG00000179388	EGR3	7.77722	1.20306	0.398506	3.01893	0.00253673	0.0512002
Macrophage-1	DB_v_P	ENSG00000173530	TNFRSF10D	5.09558	1.32583	0.456966	2.90138	0.00371526	0.065848
Macrophage-1	DB_v_P	ENSG00000104765	BNIP3L	56.5676	0.5083	0.196746	2.58353	0.00977959	0.120414
Macrophage-1	DB_v_P	ENSG00000092964	DPYSL2	32.493	1.03151	0.203049	5.08008	3.77273e-07	9.2548e-05
Macrophage-1	DB_v_P	ENSG00000169499	PLEKHA2	16.5361	0.96162	0.288057	3.33829	0.000842946	0.0230743
Macrophage-1	DB_v_P	ENSG00000078668	VDAC3	17.7441	-0.563189	0.236035	-2.38604	0.0170309	0.170791
Macrophage-1	DB_v_P	ENSG00000137547	MRPL15	7.75961	-0.811707	0.321001	-2.52867	0.0114495	0.132052
Macrophage-1	DB_v_P	ENSG00000154582	TCEB1	84.9785	-0.384026	0.121902	-3.15029	0.00163108	0.0373654
Macrophage-1	DB_v_P	ENSG00000154589	LY96	175.318	0.437253	0.167518	2.61019	0.00904909	0.114514
Macrophage-1	DB_v_P	ENSG00000164687	FABP5	431.801	-0.793077	0.224726	-3.52908	0.000417008	0.0141472
Macrophage-1	DB_v_P	ENSG00000156471	PTDSS1	13.6656	-0.658598	0.248282	-2.65262	0.00798704	0.106274
Macrophage-1	DB_v_P	ENSG00000120963	ZNF706	65.8417	-0.460163	0.171353	-2.68548	0.00724268	0.0999638
Macrophage-1	DB_v_P	ENSG00000155097	ATP6V1C1	18.5784	-0.537123	0.218723	-2.45573	0.0140601	0.150968
Macrophage-1	DB_v_P	ENSG00000136960	ENPP2	5.81006	1.98533	0.667407	2.97469	0.00293286	0.0563426
Macrophage-1	DB_v_P	ENSG00000147684	NDUFB9	63.5959	-0.633984	0.164512	-3.85374	0.000116329	0.00588849
Macrophage-1	DB_v_P	ENSG00000105339	DENND3	6.01511	1.31995	0.440071	2.99939	0.00270517	0.0539174
Macrophage-1	DB_v_P	ENSG00000160932	LY6E	184.585	1.17745	0.190727	6.17348	6.68034e-10	3.5506e-07
Macrophage-1	DB_v_P	ENSG00000179091	CYC1	33.3652	-0.742713	0.183213	-4.05383	5.03866e-05	0.00327924
Macrophage-1	DB_v_P	ENSG00000165280	VCP	26.1207	-0.574875	0.212685	-2.70295	0.00687277	0.097844
Macrophage-1	DB_v_P	ENSG00000122694	GLIPR2	44.5863	-0.872427	0.3294	-2.64853	0.00808416	0.106575
Macrophage-1	DB_v_P	ENSG00000137106	GRHPR	16.1661	-0.545749	0.204789	-2.66493	0.00770039	0.104659
Macrophage-1	DB_v_P	ENSG00000119138	KLF9	8.58953	1.61273	0.545151	2.95831	0.00309327	0.0582756
Macrophage-1	DB_v_P	ENSG00000135048	TMEM2	12.1231	1.35499	0.387223	3.49925	0.000466562	0.0154986
Macrophage-1	DB_v_P	ENSG00000180447	GAS1	4.6609	2.9779	1.01357	2.93804	0.00330294	0.0608976
Macrophage-1	DB_v_P	ENSG00000135047	CTSL	255.056	-0.666489	0.254284	-2.62105	0.008766	0.112721
Macrophage-1	DB_v_P	ENSG00000165140	FBP1	34.3615	-0.819154	0.287971	-2.84457	0.00444707	0.0748376
Macrophage-1	DB_v_P	ENSG00000106785	TRIM14	4.93107	1.49013	0.491515	3.03172	0.00243168	0.0503546
Macrophage-1	DB_v_P	ENSG00000119314	PTBP3	21.0452	0.683003	0.24196	2.82279	0.00476079	0.0786641
Macrophage-1	DB_v_P	ENSG00000106948	AKNA	9.26583	1.1843	0.479887	2.46787	0.013592	0.147935
Macrophage-1	DB_v_P	ENSG00000119408	NEK6	15.8089	-0.918681	0.361602	-2.54058	0.0110668	0.130229
Macrophage-1	DB_v_P	ENSG00000167118	URM1	15.7295	-0.533176	0.216126	-2.46697	0.0136262	0.148054
Macrophage-1	DB_v_P	ENSG00000188483	IER5L	18.4667	0.678676	0.242274	2.80127	0.00509019	0.080715
Macrophage-1	DB_v_P	ENSG00000136819	C9orf78	24.2564	0.63922	0.203819	3.13622	0.00171141	0.0388447
Macrophage-1	DB_v_P	ENSG00000107290	SETX	11.2194	1.03156	0.314843	3.27644	0.00105124	0.0269269
Macrophage-1	DB_v_P	ENSG00000198435	NRARP	6.02601	1.29256	0.541704	2.38609	0.0170284	0.170791
Macrophage-1	DB_v_P	ENSG00000067082	KLF6	404.901	0.467832	0.184865	2.53067	0.0113845	0.13154
Macrophage-1	DB_v_P	ENSG00000057608	GDI2	78.026	-0.440864	0.15171	-2.90596	0.00366129	0.0652283
Macrophage-1	DB_v_P	ENSG00000134460	IL2RA	7.2315	2.74912	0.668679	4.11128	3.93479e-05	0.00275781
Macrophage-1	DB_v_P	ENSG00000026025	VIM	1555.28	-0.639665	0.12856	-4.97561	6.50426e-07	0.000148158
Macrophage-1	DB_v_P	ENSG00000183748	MRC1L1	7.46377	1.4189	0.471978	3.00628	0.00264468	0.0530432
Macrophage-1	DB_v_P	ENSG00000165997	ARL5B	19.9058	0.915537	0.268538	3.40933	0.00065122	0.0191405
Macrophage-1	DB_v_P	ENSG00000165312	OTUD1	45.7762	0.767539	0.230993	3.32278	0.000891257	0.0238153
Macrophage-1	DB_v_P	ENSG00000107897	ACBD5	6.24239	1.09874	0.407611	2.69557	0.00702682	0.0983755
Macrophage-1	DB_v_P	ENSG00000095794	CREM	129.055	1.19104	0.309294	3.85083	0.000117717	0.00589391
Macrophage-1	DB_v_P	ENSG00000107562	CXCL12	5.9076	2.8831	0.781466	3.68935	0.00022483	0.00931147
Macrophage-1	DB_v_P	ENSG00000107551	RASSF4	42.1609	0.736998	0.243974	3.02081	0.00252099	0.0512002
Macrophage-1	DB_v_P	ENSG00000107984	DKK1	16.8581	5.52616	1.26247	4.37724	1.20191e-05	0.00124753
Macrophage-1	DB_v_P	ENSG00000122877	EGR2	21.5685	1.32384	0.383234	3.45439	0.000551548	0.0170027
Macrophage-1	DB_v_P	ENSG00000122862	SRGN	1007.01	0.405664	0.159307	2.54643	0.0108831	0.129623
Macrophage-1	DB_v_P	ENSG00000107738	C10orf54	36.7194	0.787338	0.198407	3.96829	7.23897e-05	0.0042358
Macrophage-1	DB_v_P	ENSG00000197746	PSAP	972.476	-0.468942	0.19853	-2.36207	0.0181731	0.17832
Macrophage-1	DB_v_P	ENSG00000107742	SPOCK2	4.84867	2.38481	1.01709	2.34474	0.0190402	0.182614
Macrophage-1	DB_v_P	ENSG00000182180	MRPS16	22.2552	-0.508341	0.195639	-2.59836	0.00936715	0.116724
Macrophage-1	DB_v_P	ENSG00000156113	KCNMA1	22.3671	0.918344	0.318983	2.87898	0.00398969	0.0693359
Macrophage-1	DB_v_P	ENSG00000225484	RP11-773D16.1	5.51256	1.1839	0.477619	2.47876	0.013184	0.145438
Macrophage-1	DB_v_P	ENSG00000138135	CH25H	6.59198	2.10198	0.683436	3.07561	0.00210071	0.0454181
Macrophage-1	DB_v_P	ENSG00000107798	LIPA	102.955	-0.996578	0.298335	-3.34046	0.000836395	0.0229936
Macrophage-1	DB_v_P	ENSG00000119922	IFIT2	10.3518	1.73894	0.510703	3.405	0.000661649	0.0193578
Macrophage-1	DB_v_P	ENSG00000119917	IFIT3	10.2396	1.77601	0.462616	3.83905	0.000123509	0.0060196
Macrophage-1	DB_v_P	ENSG00000185745	IFIT1	5.67126	1.57455	0.469415	3.35427	0.000795746	0.0221627
Macrophage-1	DB_v_P	ENSG00000196233	LCOR	7.79359	0.920958	0.38484	2.39309	0.0167071	0.168889
Macrophage-1	DB_v_P	ENSG00000171314	PGAM1	56.2854	-0.816752	0.171824	-4.75342	2.00007e-06	0.000311133
Macrophage-1	DB_v_P	ENSG00000077150	NFKB2	22.8206	0.762897	0.286603	2.66186	0.0077711	0.104787
Macrophage-1	DB_v_P	ENSG00000138107	ACTR1A	15.0879	-0.543929	0.231665	-2.34791	0.0188789	0.182497
Macrophage-1	DB_v_P	ENSG00000148834	GSTO1	97.832	-0.783382	0.198882	-3.93893	8.18454e-05	0.00460534
Macrophage-1	DB_v_P	ENSG00000138166	DUSP5	33.626	0.969186	0.278333	3.48211	0.000497476	0.0157856
Macrophage-1	DB_v_P	ENSG00000165672	PRDX3	38.8973	-0.437806	0.164969	-2.65386	0.00795759	0.106274
Macrophage-1	DB_v_P	ENSG00000148908	RGS10	126.526	0.413496	0.150341	2.75039	0.00595245	0.0899638
Macrophage-1	DB_v_P	ENSG00000151929	BAG3	72.2687	0.595031	0.200111	2.97351	0.00294417	0.0563902
Macrophage-1	DB_v_P	ENSG00000127884	ECHS1	29.6549	-0.773506	0.180298	-4.29015	1.78549e-05	0.00169968
Macrophage-1	DB_v_P	ENSG00000185201	IFITM2	115.057	1.93986	0.227134	8.54059	1.33538e-17	4.25854e-14
Macrophage-1	DB_v_P	ENSG00000185885	IFITM1	15.5148	3.06863	0.717214	4.27854	1.88124e-05	0.00173892
Macrophage-1	DB_v_P	ENSG00000142089	IFITM3	334.777	1.81504	0.202638	8.95702	3.33572e-19	2.12752e-15
Macrophage-1	DB_v_P	ENSG00000185507	IRF7	34.0789	1.00319	0.284653	3.52424	0.000424698	0.0143319
Macrophage-1	DB_v_P	ENSG00000183020	AP2A2	19.9588	0.751183	0.292829	2.56526	0.0103099	0.124303
Macrophage-1	DB_v_P	ENSG00000244242	IFITM10	8.00511	-0.855189	0.340454	-2.51191	0.0120081	0.13625
Macrophage-1	DB_v_P	ENSG00000117984	CTSD	1150.66	-0.718302	0.274692	-2.61493	0.00892451	0.113841
Macrophage-1	DB_v_P	ENSG00000130592	LSP1	118.002	-0.834245	0.204789	-4.07369	4.62743e-05	0.00310671
Macrophage-1	DB_v_P	ENSG00000132274	TRIM22	15.5982	1.2518	0.31136	4.02042	5.80946e-05	0.00370527
Macrophage-1	DB_v_P	ENSG00000133800	LYVE1	10.9586	2.05123	0.787918	2.60336	0.00923159	0.116132
Macrophage-1	DB_v_P	ENSG00000149100	EIF3M	35.1235	-0.382159	0.154146	-2.4792	0.0131678	0.145438
Macrophage-1	DB_v_P	ENSG00000165916	PSMC3	26.1599	-0.560039	0.216479	-2.58704	0.00968053	0.119818
Macrophage-1	DB_v_P	ENSG00000109919	MTCH2	23.1041	-0.734456	0.21589	-3.40199	0.000668966	0.0193939
Macrophage-1	DB_v_P	ENSG00000149131	SERPING1	70.5962	2.24054	0.279012	8.03029	9.72442e-16	2.06741e-12
Macrophage-1	DB_v_P	ENSG00000198561	CTNND1	8.90313	0.840508	0.317676	2.64581	0.00814963	0.10669
Macrophage-1	DB_v_P	ENSG00000197629	MPEG1	14.5148	1.36342	0.375011	3.63568	0.000277247	0.0107822
Macrophage-1	DB_v_P	ENSG00000110077	MS4A6A	175.213	0.72075	0.19343	3.72616	0.000194419	0.00843542
Macrophage-1	DB_v_P	ENSG00000168002	POLR2G	21.5464	-0.567116	0.238758	-2.37528	0.0175359	0.173941
Macrophage-1	DB_v_P	ENSG00000133321	RARRES3	14.4756	1.83188	0.485884	3.77019	0.000163125	0.00732684
Macrophage-1	DB_v_P	ENSG00000168071	CCDC88B	5.25912	1.07575	0.464248	2.31718	0.0204939	0.191377
Macrophage-1	DB_v_P	ENSG00000168066	SF1	42.435	0.765008	0.185152	4.13179	3.59945e-05	0.00263877
Macrophage-1	DB_v_P	ENSG00000110046	ATG2A	8.65894	0.895472	0.372711	2.40259	0.0162794	0.166128
Macrophage-1	DB_v_P	ENSG00000245532	NEAT1	955.084	0.35602	0.130027	2.73804	0.00618065	0.0918886
Macrophage-1	DB_v_P	ENSG00000251562	MALAT1	10167.9	0.604677	0.149869	4.03471	5.46694e-05	0.00352203
Macrophage-1	DB_v_P	ENSG00000172757	CFL1	533.635	-0.304786	0.0895771	-3.40249	0.000667737	0.0193939
Macrophage-1	DB_v_P	ENSG00000172543	CTSW	6.9874	3.40007	0.967877	3.51291	0.000443223	0.0148004
Macrophage-1	DB_v_P	ENSG00000175602	CCDC85B	40.6747	0.642003	0.161321	3.97966	6.90149e-05	0.0041904
Macrophage-1	DB_v_P	ENSG00000174807	CD248	5.74515	4.19803	1.07174	3.91701	8.96554e-05	0.00484595
Macrophage-1	DB_v_P	ENSG00000213402	PTPRCAP	11.6554	3.5153	0.831084	4.22978	2.33921e-05	0.0019376
Macrophage-1	DB_v_P	ENSG00000084207	GSTP1	225.681	-0.306313	0.091671	-3.34144	0.000833462	0.0229936
Macrophage-1	DB_v_P	ENSG00000167792	NDUFV1	24.2377	-0.477399	0.192684	-2.47763	0.0132258	0.145438
Macrophage-1	DB_v_P	ENSG00000165457	FOLR2	88.4046	2.16398	0.408767	5.29391	1.19727e-07	3.8181e-05
Macrophage-1	DB_v_P	ENSG00000165434	PGM2L1	4.63537	1.70396	0.606566	2.80919	0.00496669	0.0797923
Macrophage-1	DB_v_P	ENSG00000048649	RSF1	17.1545	0.684335	0.274745	2.4908	0.0127455	0.141869
Macrophage-1	DB_v_P	ENSG00000023445	BIRC3	43.8671	1.07572	0.344049	3.12665	0.00176812	0.039708
Macrophage-1	DB_v_P	ENSG00000137752	CASP1	21.1509	0.777835	0.266968	2.91359	0.00357295	0.064012
Macrophage-1	DB_v_P	ENSG00000075239	ACAT1	11.1378	-0.865066	0.294843	-2.93399	0.00334636	0.0608976
Macrophage-1	DB_v_P	ENSG00000137714	FDX1	32.0968	-0.600068	0.192336	-3.11989	0.00180916	0.04038
Macrophage-1	DB_v_P	ENSG00000109846	CRYAB	25.0294	2.80069	0.668153	4.19169	2.76888e-05	0.00218024
Macrophage-1	DB_v_P	ENSG00000160613	PCSK7	16.6067	0.743739	0.253531	2.93352	0.00335138	0.0608976
Macrophage-1	DB_v_P	ENSG00000198851	CD3E	6.62722	2.50027	0.907461	2.75524	0.00586489	0.0890625
Macrophage-1	DB_v_P	ENSG00000167286	CD3D	8.84387	2.53968	0.875372	2.90125	0.00371673	0.065848
Macrophage-1	DB_v_P	ENSG00000154127	UBASH3B	7.97485	-1.0452	0.435331	-2.40094	0.0163531	0.166613
Macrophage-1	DB_v_P	ENSG00000084234	APLP2	101.926	-0.387128	0.14607	-2.65029	0.00804218	0.106575
Macrophage-1	DB_v_P	ENSG00000010278	CD9	200.999	-0.710105	0.280335	-2.53306	0.0113073	0.130909
Macrophage-1	DB_v_P	ENSG00000159335	PTMS	80.4204	0.462641	0.180256	2.56657	0.0102709	0.124068
Macrophage-1	DB_v_P	ENSG00000010610	CD4	44.3957	0.516671	0.209883	2.46171	0.0138276	0.149478
Macrophage-1	DB_v_P	ENSG00000215021	PHB2	37.448	-0.529017	0.151686	-3.48759	0.000487401	0.0157561
Macrophage-1	DB_v_P	ENSG00000177575	CD163	75.2686	0.852089	0.310469	2.74452	0.00605998	0.0910399
Macrophage-1	DB_v_P	ENSG00000171860	C3AR1	29.6575	0.754395	0.204852	3.68263	0.000230837	0.00949856
Macrophage-1	DB_v_P	ENSG00000166523	CLEC4E	18.5966	0.941452	0.399166	2.35855	0.0183466	0.179471
Macrophage-1	DB_v_P	ENSG00000111796	KLRB1	28.3241	4.03796	0.942969	4.28218	1.85073e-05	0.00173587
Macrophage-1	DB_v_P	ENSG00000110848	CD69	29.3286	1.57315	0.336007	4.68189	2.84244e-06	0.000385725
Macrophage-1	DB_v_P	ENSG00000173391	OLR1	140.705	-0.553223	0.186487	-2.96655	0.00301158	0.057337
Macrophage-1	DB_v_P	ENSG00000111341	MGP	22.9524	3.19861	0.775439	4.1249	3.70894e-05	0.00265793
Macrophage-1	DB_v_P	ENSG00000008394	MGST1	31.9109	-1.3506	0.346826	-3.89417	9.85337e-05	0.00510933
Macrophage-1	DB_v_P	ENSG00000111716	LDHB	46.5652	-1.00273	0.215903	-4.64435	3.41142e-06	0.000453292
Macrophage-1	DB_v_P	ENSG00000118308	LRMP	6.21184	1.45143	0.62211	2.33307	0.0196442	0.186168
Macrophage-1	DB_v_P	ENSG00000123095	BHLHE41	10.9071	1.32046	0.352671	3.74417	0.000180992	0.00801643
Macrophage-1	DB_v_P	ENSG00000123104	ITPR2	6.42707	1.13713	0.444161	2.56019	0.0104616	0.125658
Macrophage-1	DB_v_P	ENSG00000061794	MRPS35	11.328	-0.664345	0.283124	-2.34648	0.0189518	0.18259
Macrophage-1	DB_v_P	ENSG00000174718	KIAA1551	10.3565	1.07458	0.328539	3.27079	0.00107247	0.0273608
Macrophage-1	DB_v_P	ENSG00000134294	SLC38A2	135.267	0.715242	0.205022	3.48861	0.000485539	0.0157561
Macrophage-1	DB_v_P	ENSG00000167552	TUBA1A	44.8449	0.455522	0.187621	2.42788	0.0151872	0.158275
Macrophage-1	DB_v_P	ENSG00000167553	TUBA1C	57.4545	-0.543563	0.177903	-3.0554	0.00224762	0.0476257
Macrophage-1	DB_v_P	ENSG00000066084	DIP2B	4.51285	1.53428	0.577429	2.65709	0.00788182	0.105832
Macrophage-1	DB_v_P	ENSG00000183283	DAZAP2	84.8241	0.565264	0.167965	3.36537	0.000764419	0.0216687
Macrophage-1	DB_v_P	ENSG00000123358	NR4A1	72.1911	1.23842	0.230534	5.37198	7.7878e-08	2.9218e-05
Macrophage-1	DB_v_P	ENSG00000167779	IGFBP6	20.0017	3.93496	1.00799	3.90376	9.47115e-05	0.00507544
Macrophage-1	DB_v_P	ENSG00000135390	ATP5G2	242.331	-0.292184	0.107143	-2.72705	0.00639031	0.0932038
Macrophage-1	DB_v_P	ENSG00000135441	BLOC1S1	86.9367	0.4406	0.127853	3.44614	0.000568661	0.0173432
Macrophage-1	DB_v_P	ENSG00000110955	ATP5B	75.4346	-0.495592	0.124961	-3.96598	7.3096e-05	0.00423824
Macrophage-1	DB_v_P	ENSG00000175197	DDIT3	32.0406	0.755692	0.24439	3.09216	0.00198707	0.0432544
Macrophage-1	DB_v_P	ENSG00000111537	IFNG	8.76084	3.41901	0.957357	3.5713	0.000355209	0.0128723
Macrophage-1	DB_v_P	ENSG00000139329	LUM	54.0622	3.39587	1.13332	2.99638	0.00273202	0.054283
Macrophage-1	DB_v_P	ENSG00000011465	DCN	107.737	3.23984	1.23104	2.63179	0.00849367	0.109661
Macrophage-1	DB_v_P	ENSG00000133639	BTG1	576.723	0.368085	0.14465	2.54465	0.0109387	0.129918
Macrophage-1	DB_v_P	ENSG00000111144	LTA4H	33.2292	-0.96838	0.193326	-5.00905	5.46989e-07	0.000129211
Macrophage-1	DB_v_P	ENSG00000075415	SLC25A3	101.871	-0.509363	0.11969	-4.25568	2.08413e-05	0.00177235
Macrophage-1	DB_v_P	ENSG00000139354	GAS2L3	4.75321	1.12577	0.442948	2.54153	0.0110368	0.130116
Macrophage-1	DB_v_P	ENSG00000017427	IGF1	8.92091	1.95563	0.498785	3.92079	8.82601e-05	0.00481131
Macrophage-1	DB_v_P	ENSG00000110880	CORO1C	38.2305	-0.513403	0.189591	-2.70796	0.0067699	0.0972488
Macrophage-1	DB_v_P	ENSG00000111275	ALDH2	38.3431	-0.686887	0.233603	-2.9404	0.00327789	0.0608976
Macrophage-1	DB_v_P	ENSG00000089248	ERP29	64.2389	-0.451887	0.171374	-2.63684	0.00836816	0.10848
Macrophage-1	DB_v_P	ENSG00000111331	OAS3	6.3922	1.29471	0.469444	2.75796	0.00581634	0.0887478
Macrophage-1	DB_v_P	ENSG00000111335	OAS2	10.0247	1.5957	0.523912	3.04574	0.00232106	0.0488572
Macrophage-1	DB_v_P	ENSG00000135094	SDS	78.4633	-0.83388	0.263007	-3.17056	0.00152147	0.0355455
Macrophage-1	DB_v_P	ENSG00000111775	COX6A1	136.447	-0.251224	0.105194	-2.3882	0.0169311	0.170595
Macrophage-1	DB_v_P	ENSG00000122971	ACADS	6.23697	-0.846748	0.325892	-2.59825	0.00937014	0.116724
Macrophage-1	DB_v_P	ENSG00000132341	RAN	97.4441	-0.660857	0.138496	-4.77167	1.82701e-06	0.000291317
Macrophage-1	DB_v_P	ENSG00000196199	MPHOSPH8	24.9354	0.460837	0.186546	2.47036	0.0134976	0.147935
Macrophage-1	DB_v_P	ENSG00000173141	MRP63	40.0649	-0.358828	0.153757	-2.33374	0.0196094	0.186168
Macrophage-1	DB_v_P	ENSG00000139505	MTMR6	10.4204	0.780326	0.306357	2.54712	0.0108617	0.129623
Macrophage-1	DB_v_P	ENSG00000132952	USPL1	9.31332	0.86641	0.308257	2.81068	0.00494376	0.0797368
Macrophage-1	DB_v_P	ENSG00000120694	HSPH1	124.92	0.574532	0.208638	2.75373	0.00589211	0.0892634
Macrophage-1	DB_v_P	ENSG00000120686	UFM1	51.2761	-0.419664	0.161781	-2.59403	0.00948592	0.117936
Macrophage-1	DB_v_P	ENSG00000120690	ELF1	51.3431	0.48915	0.192985	2.53465	0.011256	0.130909
Macrophage-1	DB_v_P	ENSG00000133106	EPSTI1	48.9581	1.12671	0.239834	4.69788	2.62875e-06	0.000372582
Macrophage-1	DB_v_P	ENSG00000139687	RB1	39.5295	0.864971	0.217709	3.97305	7.09569e-05	0.0041904
Macrophage-1	DB_v_P	ENSG00000139679	LPAR6	36.8904	0.915807	0.336982	2.71768	0.00657422	0.0950802
Macrophage-1	DB_v_P	ENSG00000178695	KCTD12	52.746	0.756133	0.196197	3.85395	0.000116225	0.00588849
Macrophage-1	DB_v_P	ENSG00000152767	FARP1	5.65783	1.32432	0.475521	2.785	0.00535282	0.0836771
Macrophage-1	DB_v_P	ENSG00000102524	TNFSF13B	46.2485	0.762956	0.171342	4.45282	8.47479e-06	0.000965218
Macrophage-1	DB_v_P	ENSG00000183087	GAS6	24.1798	1.57591	0.236455	6.66474	2.65129e-11	2.11374e-08
Macrophage-1	DB_v_P	ENSG00000100823	APEX1	32.2888	-0.462181	0.154673	-2.98812	0.00280703	0.0552272
Macrophage-1	DB_v_P	ENSG00000169413	RNASE6	56.3245	0.576844	0.178642	3.22905	0.00124203	0.0308236
Macrophage-1	DB_v_P	ENSG00000129538	RNASE1	417.095	1.03838	0.301417	3.44501	0.000571038	0.0173432
Macrophage-1	DB_v_P	ENSG00000129472	RAB2B	6.85927	1.23932	0.415464	2.98298	0.00285458	0.0556089
Macrophage-1	DB_v_P	ENSG00000155465	SLC7A7	39.6732	-0.438905	0.173956	-2.52309	0.011633	0.133445
Macrophage-1	DB_v_P	ENSG00000100804	PSMB5	20.662	-0.657122	0.200147	-3.2832	0.00102635	0.0267828
Macrophage-1	DB_v_P	ENSG00000100938	GMPR2	7.87413	-0.985663	0.333231	-2.9579	0.00309744	0.0582756
Macrophage-1	DB_v_P	ENSG00000100453	GZMB	15.5038	2.85214	1.05894	2.69339	0.00707303	0.0987129
Macrophage-1	DB_v_P	ENSG00000174373	RALGAPA1	8.64065	1.07258	0.404335	2.65271	0.00798491	0.106274
Macrophage-1	DB_v_P	ENSG00000165527	ARF6	78.0538	0.536032	0.210704	2.54401	0.0109589	0.129918
Macrophage-1	DB_v_P	ENSG00000100567	PSMA3	32.1025	-0.563721	0.161681	-3.48662	0.000489171	0.0157561
Macrophage-1	DB_v_P	ENSG00000100592	DAAM1	7.65634	0.916708	0.361488	2.53593	0.0112149	0.130909
Macrophage-1	DB_v_P	ENSG00000139974	SLC38A6	19.5666	-0.623171	0.256471	-2.42979	0.0151074	0.1577
Macrophage-1	DB_v_P	ENSG00000126821	SGPP1	8.45478	0.846653	0.351635	2.40776	0.0160508	0.164585
Macrophage-1	DB_v_P	ENSG00000185650	ZFP36L1	199.008	0.680456	0.103908	6.54864	5.8065e-11	4.11487e-08
Macrophage-1	DB_v_P	ENSG00000053254	FOXN3	18.3194	1.01984	0.278143	3.66662	0.000245775	0.0099212
Macrophage-1	DB_v_P	ENSG00000100764	PSMC1	27.3458	-0.466554	0.190671	-2.4469	0.0144091	0.152914
Macrophage-1	DB_v_P	ENSG00000153485	TMEM251	17.4197	-0.570612	0.243797	-2.34052	0.0192568	0.184138
Macrophage-1	DB_v_P	ENSG00000089737	DDX24	37.4168	0.591614	0.225842	2.6196	0.00880336	0.112974
Macrophage-1	DB_v_P	ENSG00000165949	IFI27	582.451	3.32367	0.556918	5.96797	2.40228e-09	1.09441e-06
Macrophage-1	DB_v_P	ENSG00000080824	HSP90AA1	625.424	0.540308	0.152858	3.5347	0.000408231	0.0140361
Macrophage-1	DB_v_P	ENSG00000248905	FMN1	5.30191	1.39341	0.567329	2.45608	0.0140462	0.150968
Macrophage-1	DB_v_P	ENSG00000137824	RMDN3	22.0341	-1.16267	0.303532	-3.83048	0.000127894	0.00617963
Macrophage-1	DB_v_P	ENSG00000137880	GCHFR	131.393	-1.36634	0.386783	-3.53258	0.000411533	0.0140361
Macrophage-1	DB_v_P	ENSG00000166145	SPINT1	20.3517	-1.02735	0.34463	-2.98102	0.00287291	0.0556089
Macrophage-1	DB_v_P	ENSG00000166710	B2M	4783.13	0.478181	0.09995	4.78421	1.71664e-06	0.000288125
Macrophage-1	DB_v_P	ENSG00000104043	ATP8B4	7.91327	1.21663	0.512991	2.37164	0.0177091	0.175114
Macrophage-1	DB_v_P	ENSG00000103569	AQP9	21.3046	-0.939902	0.369811	-2.54158	0.0110354	0.130116
Macrophage-1	DB_v_P	ENSG00000182718	ANXA2	390.174	-0.587702	0.168667	-3.48439	0.000493263	0.0157561
Macrophage-1	DB_v_P	ENSG00000067225	PKM	137.576	-0.470499	0.144129	-3.26443	0.00109684	0.0277605
Macrophage-1	DB_v_P	ENSG00000178741	COX5A	82.0763	-0.443834	0.12184	-3.64277	0.000269718	0.0106189
Macrophage-1	DB_v_P	ENSG00000177971	IMP3	19.5801	0.690097	0.228316	3.02255	0.00250658	0.0512002
Macrophage-1	DB_v_P	ENSG00000140374	ETFA	17.3406	-0.613917	0.215976	-2.84253	0.00447572	0.0751215
Macrophage-1	DB_v_P	ENSG00000140403	DNAJA4	29.4062	0.852975	0.273627	3.1173	0.00182518	0.0404669
Macrophage-1	DB_v_P	ENSG00000172183	ISG20	29.8231	1.3971	0.370033	3.77562	0.000159613	0.00721994
Macrophage-1	DB_v_P	ENSG00000140545	MFGE8	6.95117	2.29612	0.784743	2.92596	0.00343399	0.06187
Macrophage-1	DB_v_P	ENSG00000182054	IDH2	32.7154	-0.733816	0.249169	-2.94505	0.00322898	0.0603943
Macrophage-1	DB_v_P	ENSG00000068305	MEF2A	24.8169	0.80018	0.210862	3.79481	0.000147757	0.0067798
Macrophage-1	DB_v_P	ENSG00000172366	FAM195A	30.3681	-0.777692	0.191343	-4.0644	4.81571e-05	0.00319944
Macrophage-1	DB_v_P	ENSG00000103253	HAGHL	6.22552	-1.04683	0.386466	-2.70873	0.00675418	0.0972419
Macrophage-1	DB_v_P	ENSG00000074071	MRPS34	23.8563	-0.54703	0.20776	-2.633	0.00846354	0.109494
Macrophage-1	DB_v_P	ENSG00000008517	IL32	30.1235	3.23867	0.611608	5.29533	1.18803e-07	3.8181e-05
Macrophage-1	DB_v_P	ENSG00000126602	TRAP1	5.44487	-0.9053	0.387774	-2.33461	0.019564	0.186168
Macrophage-1	DB_v_P	ENSG00000140749	IGSF6	40.2068	0.665491	0.275412	2.41635	0.0156771	0.162013
Macrophage-1	DB_v_P	ENSG00000004779	NDUFAB1	31.3007	-0.628748	0.208143	-3.02074	0.00252155	0.0512002
Macrophage-1	DB_v_P	ENSG00000178952	TUFM	44.0994	-0.635779	0.184815	-3.44009	0.000581531	0.0175782
Macrophage-1	DB_v_P	ENSG00000149925	ALDOA	246.201	-0.422542	0.13504	-3.12902	0.00175388	0.0396674
Macrophage-1	DB_v_P	ENSG00000099377	HSD3B7	11.9548	-0.75733	0.293364	-2.58153	0.00983621	0.120877
Macrophage-1	DB_v_P	ENSG00000121274	PAPD5	13.7446	0.936474	0.302235	3.09849	0.00194507	0.0424851
Macrophage-1	DB_v_P	ENSG00000087253	LPCAT2	14.4999	0.708746	0.26845	2.64015	0.00828704	0.107647
Macrophage-1	DB_v_P	ENSG00000198848	CES1	6.07371	-2.34738	0.707975	-3.31562	0.000914386	0.0242998
Macrophage-1	DB_v_P	ENSG00000125148	MT2A	519.254	1.68477	0.356581	4.72477	2.30373e-06	0.000341702
Macrophage-1	DB_v_P	ENSG00000169715	MT1E	24.2138	1.78825	0.531959	3.36162	0.000774857	0.0218674
Macrophage-1	DB_v_P	ENSG00000051108	HERPUD1	175.215	0.725605	0.202302	3.58674	0.000334831	0.0123913
Macrophage-1	DB_v_P	ENSG00000205250	E2F4	10.7418	-0.833541	0.311916	-2.67233	0.00753274	0.103098
Macrophage-1	DB_v_P	ENSG00000159720	ATP6V0D1	61.601	-0.597833	0.200896	-2.97583	0.00292194	0.0563026
Macrophage-1	DB_v_P	ENSG00000102984	ZNF821	8.82354	0.846475	0.315317	2.68452	0.00726346	0.0999638
Macrophage-1	DB_v_P	ENSG00000140836	ZFHX3	20.5881	0.672488	0.258703	2.59946	0.00933712	0.116724
Macrophage-1	DB_v_P	ENSG00000178573	MAF	26.0068	1.24186	0.239281	5.18996	2.10338e-07	5.83277e-05
Macrophage-1	DB_v_P	ENSG00000131143	COX4I1	341.472	-0.274135	0.100544	-2.72652	0.00640064	0.0932038
Macrophage-1	DB_v_P	ENSG00000132386	SERPINF1	55.0075	0.515111	0.219609	2.34558	0.0189974	0.182614
Macrophage-1	DB_v_P	ENSG00000083457	ITGAE	13.6725	-0.6895	0.245843	-2.80464	0.00503732	0.0805214
Macrophage-1	DB_v_P	ENSG00000182853	VMO1	32.81	1.44737	0.433062	3.34218	0.00083122	0.0229936
Macrophage-1	DB_v_P	ENSG00000108561	C1QBP	34.663	-0.477143	0.162922	-2.92866	0.0034043	0.0616836
Macrophage-1	DB_v_P	ENSG00000132530	XAF1	12.1749	2.03539	0.357755	5.68934	1.27534e-08	5.08384e-06
Macrophage-1	DB_v_P	ENSG00000072778	ACADVL	48.144	-0.560698	0.135801	-4.12881	3.64642e-05	0.00264282
Macrophage-1	DB_v_P	ENSG00000161960	EIF4A1	279.735	-0.349723	0.103613	-3.37528	0.000737396	0.020996
Macrophage-1	DB_v_P	ENSG00000179094	PER1	16.5709	1.5169	0.356263	4.2578	2.06444e-05	0.00177235
Macrophage-1	DB_v_P	ENSG00000166579	NDEL1	9.32803	0.997778	0.402276	2.48033	0.0131259	0.145438
Macrophage-1	DB_v_P	ENSG00000011295	TTC19	16.0895	0.621097	0.233318	2.66202	0.00776729	0.104787
Macrophage-1	DB_v_P	ENSG00000109046	WSB1	73.6674	0.425668	0.183948	2.31407	0.0206639	0.1924
Macrophage-1	DB_v_P	ENSG00000108256	NUFIP2	39.9474	0.462252	0.184737	2.50222	0.0123417	0.138583
Macrophage-1	DB_v_P	ENSG00000126860	EVI2A	37.4359	0.817943	0.25033	3.26746	0.00108516	0.0275744
Macrophage-1	DB_v_P	ENSG00000108691	CCL2	189.362	1.08485	0.409734	2.6477	0.00810423	0.106575
Macrophage-1	DB_v_P	ENSG00000108700	CCL8	56.5007	3.0656	0.654532	4.68366	2.81801e-06	0.000385725
Macrophage-1	DB_v_P	ENSG00000181374	CCL13	42.3374	2.7507	0.976966	2.81555	0.00486934	0.0796977
Macrophage-1	DB_v_P	ENSG00000161570	CCL5	69.5363	1.99987	0.520523	3.84204	0.000122017	0.0060196
Macrophage-1	DB_v_P	ENSG00000006075	CCL3	1286.43	0.736462	0.275809	2.67018	0.00758095	0.103536
Macrophage-1	DB_v_P	ENSG00000129277	CCL4	548.025	1.18677	0.476207	2.49213	0.012698	0.141587
Macrophage-1	DB_v_P	ENSG00000256515	CCL3L3	90.5453	1.41259	0.412995	3.42036	0.000625382	0.018552
Macrophage-1	DB_v_P	ENSG00000205021	CCL3L1	143.9	1.17715	0.364366	3.23067	0.00123502	0.0307694
Macrophage-1	DB_v_P	ENSG00000197262	CCL4L2	16.1876	2.03631	0.460284	4.42403	9.68749e-06	0.00104723
Macrophage-1	DB_v_P	ENSG00000006114	SYNRG	5.38337	1.16983	0.418886	2.79272	0.00522665	0.0821074
Macrophage-1	DB_v_P	ENSG00000174100	MRPL45	7.72993	-1.01641	0.381772	-2.66235	0.00775963	0.104787
Macrophage-1	DB_v_P	ENSG00000108292	MLLT6	6.50129	1.19958	0.507472	2.36383	0.0180869	0.178022
Macrophage-1	DB_v_P	ENSG00000141753	IGFBP4	39.4725	2.42626	0.505277	4.80185	1.5721e-06	0.000271633
Macrophage-1	DB_v_P	ENSG00000186395	KRT10	41.7193	-0.400501	0.154078	-2.59933	0.00934047	0.116724
Macrophage-1	DB_v_P	ENSG00000168259	DNAJC7	27.3026	0.491376	0.184657	2.66102	0.0077904	0.104825
Macrophage-1	DB_v_P	ENSG00000168610	STAT3	32.5591	0.835149	0.229473	3.63942	0.000273256	0.0106922
Macrophage-1	DB_v_P	ENSG00000033627	ATP6V0A1	12.2565	0.871818	0.347088	2.51181	0.0120115	0.13625
Macrophage-1	DB_v_P	ENSG00000068079	IFI35	19.1426	0.927239	0.309034	3.00045	0.00269583	0.0538997
Macrophage-1	DB_v_P	ENSG00000159314	ARHGAP27	7.1782	1.1315	0.359982	3.14321	0.00167105	0.0380642
Macrophage-1	DB_v_P	ENSG00000108819	PPP1R9B	8.19279	1.03985	0.353845	2.93871	0.00329583	0.0608976
Macrophage-1	DB_v_P	ENSG00000108829	LRRC59	27.6524	-0.531343	0.200867	-2.64525	0.00816315	0.10669
Macrophage-1	DB_v_P	ENSG00000141232	TOB1	30.842	0.779327	0.214634	3.63096	0.000282373	0.010915
Macrophage-1	DB_v_P	ENSG00000239672	NME1	29.7673	-0.49541	0.212632	-2.32989	0.0198121	0.187358
Macrophage-1	DB_v_P	ENSG00000121060	TRIM25	9.8358	0.922736	0.332693	2.77353	0.00554512	0.0856339
Macrophage-1	DB_v_P	ENSG00000062716	VMP1	77.0261	0.551205	0.11541	4.77607	1.78757e-06	0.000291317
Macrophage-1	DB_v_P	ENSG00000108654	DDX5	259.859	0.303115	0.120692	2.51147	0.012023	0.13625
Macrophage-1	DB_v_P	ENSG00000132475	H3F3B	808.409	0.438545	0.13891	3.15704	0.00159381	0.0368309
Macrophage-1	DB_v_P	ENSG00000185262	UBALD2	37.4787	0.460411	0.196115	2.34766	0.0188919	0.182497
Macrophage-1	DB_v_P	ENSG00000176170	SPHK1	26.1068	-0.671227	0.274512	-2.44516	0.0144786	0.153142
Macrophage-1	DB_v_P	ENSG00000129667	RHBDF2	17.7101	1.22033	0.294753	4.14018	3.47035e-05	0.00258842
Macrophage-1	DB_v_P	ENSG00000184557	SOCS3	65.5927	0.600931	0.169402	3.54737	0.000389104	0.0135545
Macrophage-1	DB_v_P	ENSG00000108669	CYTH1	27.4373	0.665124	0.247021	2.69258	0.00709012	0.0987354
Macrophage-1	DB_v_P	ENSG00000108679	LGALS3BP	67.6364	1.27891	0.265643	4.8144	1.47642e-06	0.000271633
Macrophage-1	DB_v_P	ENSG00000141582	CBX4	11.8067	1.01668	0.305832	3.32431	0.000886372	0.0238153
Macrophage-1	DB_v_P	ENSG00000173821	RNF213	29.7036	0.842691	0.227216	3.70877	0.000208265	0.00879731
Macrophage-1	DB_v_P	ENSG00000184009	ACTG1	424.271	-0.522757	0.144457	-3.61879	0.000295989	0.0113068
Macrophage-1	DB_v_P	ENSG00000262814	MRPL12	22.0873	-0.61215	0.186657	-3.27955	0.00103974	0.0269269
Macrophage-1	DB_v_P	ENSG00000185624	P4HB	111.163	-0.515723	0.142539	-3.61812	0.000296747	0.0113068
Macrophage-1	DB_v_P	ENSG00000173762	CD7	17.6216	2.7362	0.716422	3.81926	0.000133853	0.00641893
Macrophage-1	DB_v_P	ENSG00000141574	SECTM1	6.21051	2.05554	0.520944	3.94579	7.95358e-05	0.00457009
Macrophage-1	DB_v_P	ENSG00000176845	METRNL	33.057	0.856266	0.230213	3.71945	0.00019966	0.00856299
Macrophage-1	DB_v_P	ENSG00000158270	COLEC12	8.40104	1.29709	0.433526	2.99194	0.00277207	0.0547376
Macrophage-1	DB_v_P	ENSG00000175354	PTPN2	26.3521	0.57853	0.190188	3.04188	0.00235104	0.049228
Macrophage-1	DB_v_P	ENSG00000158201	ABHD3	17.6197	0.593194	0.240515	2.46634	0.01365	0.148061
Macrophage-1	DB_v_P	ENSG00000101695	RNF125	4.40905	1.60907	0.656051	2.45265	0.0141807	0.151498
Macrophage-1	DB_v_P	ENSG00000152234	ATP5A1	42.2309	-0.889173	0.219081	-4.05865	4.9357e-05	0.00324535
Macrophage-1	DB_v_P	ENSG00000167315	ACAA2	13.7206	-0.881725	0.311058	-2.8346	0.00458835	0.0760117
Macrophage-1	DB_v_P	ENSG00000082212	ME2	23.4857	-0.572569	0.213871	-2.67717	0.00742469	0.101838
Macrophage-1	DB_v_P	ENSG00000196628	TCF4	12.0043	1.1698	0.336741	3.47388	0.000512996	0.0161243
Macrophage-1	DB_v_P	ENSG00000091164	TXNL1	32.8791	-0.398567	0.167255	-2.38299	0.0171727	0.171943
Macrophage-1	DB_v_P	ENSG00000197632	SERPINB2	4.83211	1.30759	0.568141	2.30153	0.0213618	0.197744
Macrophage-1	DB_v_P	ENSG00000088832	FKBP1A	112.013	-0.308917	0.100987	-3.05897	0.00222101	0.0472186
Macrophage-1	DB_v_P	ENSG00000088827	SIGLEC1	19.9438	1.9128	0.282954	6.76009	1.37901e-11	1.46589e-08
Macrophage-1	DB_v_P	ENSG00000088826	SMOX	8.65955	1.25283	0.530377	2.36214	0.0181697	0.17832
Macrophage-1	DB_v_P	ENSG00000125863	MKKS	15.2444	-0.676174	0.247384	-2.73329	0.00627044	0.0925761
Macrophage-1	DB_v_P	ENSG00000178726	THBD	30.9791	1.38683	0.29253	4.74081	2.12864e-06	0.000323249
Macrophage-1	DB_v_P	ENSG00000125810	CD93	16.6601	2.16294	0.450266	4.80369	1.55768e-06	0.000271633
Macrophage-1	DB_v_P	ENSG00000101439	CST3	1470.44	0.807126	0.168103	4.80138	1.57579e-06	0.000271633
Macrophage-1	DB_v_P	ENSG00000077984	CST7	22.8038	2.86779	0.67387	4.2557	2.08398e-05	0.00177235
Macrophage-1	DB_v_P	ENSG00000101294	HM13	61.2167	-0.60223	0.158643	-3.79613	0.000146971	0.0067798
Macrophage-1	DB_v_P	ENSG00000101444	AHCY	16.5432	-1.05036	0.223469	-4.70022	2.59881e-06	0.000372582
Macrophage-1	DB_v_P	ENSG00000125991	ERGIC3	45.3184	-0.34434	0.145464	-2.36718	0.017924	0.176965
Macrophage-1	DB_v_P	ENSG00000101084	C20orf24	45.523	-0.463949	0.169693	-2.73404	0.00625624	0.0925761
Macrophage-1	DB_v_P	ENSG00000101109	STK4	33.4444	0.747177	0.294957	2.53317	0.0113036	0.130909
Macrophage-1	DB_v_P	ENSG00000080189	SLC35C2	6.29412	-0.857948	0.331693	-2.58657	0.00969362	0.119818
Macrophage-1	DB_v_P	ENSG00000124126	PREX1	15.5997	0.726153	0.259355	2.79985	0.00511271	0.080715
Macrophage-1	DB_v_P	ENSG00000224397	RP11-290F20.3	46.0033	-0.748207	0.257406	-2.90672	0.00365236	0.0652283
Macrophage-1	DB_v_P	ENSG00000101096	NFATC2	5.71023	1.20289	0.480206	2.50494	0.0122473	0.138009
Macrophage-1	DB_v_P	ENSG00000101194	SLC17A9	5.47068	-1.0705	0.434664	-2.46282	0.013785	0.149272
Macrophage-1	DB_v_P	ENSG00000180448	HMHA1	14.5493	0.769172	0.267032	2.88044	0.00397116	0.0693359
Macrophage-1	DB_v_P	ENSG00000167470	MIDN	48.8498	0.777206	0.230076	3.37803	0.000730064	0.0208805
Macrophage-1	DB_v_P	ENSG00000099800	TIMM13	51.6532	-0.548744	0.14064	-3.90177	9.54928e-05	0.00507544
Macrophage-1	DB_v_P	ENSG00000099860	GADD45B	445.708	0.518268	0.158832	3.263	0.00110239	0.0277906
Macrophage-1	DB_v_P	ENSG00000104964	AES	35.4003	0.583599	0.2539	2.29854	0.021531	0.19816
Macrophage-1	DB_v_P	ENSG00000167671	UBXN6	14.2988	0.600992	0.243493	2.46821	0.013579	0.147935
Macrophage-1	DB_v_P	ENSG00000125730	C3	38.1434	0.769875	0.314072	2.45127	0.0142355	0.151829
Macrophage-1	DB_v_P	ENSG00000090674	MCOLN1	22.3632	0.518808	0.211261	2.45577	0.0140585	0.150968
Macrophage-1	DB_v_P	ENSG00000076944	STXBP2	39.2232	-0.445058	0.164128	-2.71165	0.00669494	0.0966071
Macrophage-1	DB_v_P	ENSG00000090659	CD209	5.00533	2.49013	0.700864	3.55295	0.000380936	0.0134301
Macrophage-1	DB_v_P	ENSG00000102575	ACP5	134.357	-0.874255	0.238699	-3.66258	0.000249691	0.0100159
Macrophage-1	DB_v_P	ENSG00000095066	HOOK2	4.73969	1.21606	0.50043	2.43003	0.0150974	0.1577
Macrophage-1	DB_v_P	ENSG00000267519	MIR24-2	14.1932	0.904332	0.318861	2.83614	0.00456631	0.0760117
Macrophage-1	DB_v_P	ENSG00000132002	DNAJB1	595.13	0.599936	0.226207	2.65215	0.00799804	0.106274
Macrophage-1	DB_v_P	ENSG00000141867	BRD4	27.0578	0.595317	0.231792	2.56833	0.0102189	0.124068
Macrophage-1	DB_v_P	ENSG00000167460	TPM4	82.6175	-0.47471	0.161539	-2.93867	0.00329624	0.0608976
Macrophage-1	DB_v_P	ENSG00000127528	KLF2	42.1932	1.10941	0.288186	3.84965	0.000118285	0.00589391
Macrophage-1	DB_v_P	ENSG00000130303	BST2	124.508	0.530833	0.164722	3.22261	0.0012703	0.0312817
Macrophage-1	DB_v_P	ENSG00000254858	MPV17L2	6.30891	1.18177	0.497162	2.37702	0.017453	0.17393
Macrophage-1	DB_v_P	ENSG00000130522	JUND	241.915	0.762457	0.168525	4.52429	6.05981e-06	0.000715731
Macrophage-1	DB_v_P	ENSG00000130520	LSM4	41.0583	-0.580137	0.186521	-3.1103	0.00186899	0.0412471
Macrophage-1	DB_v_P	ENSG00000186010	NDUFA13	70.2536	-0.365834	0.134076	-2.72856	0.00636114	0.0931437
Macrophage-1	DB_v_P	ENSG00000169021	UQCRFS1	34.5655	-0.517899	0.208988	-2.47813	0.0132073	0.145438
Macrophage-1	DB_v_P	ENSG00000105711	SCN1B	6.41811	1.52939	0.428233	3.57139	0.000355086	0.0128723
Macrophage-1	DB_v_P	ENSG00000089356	FXYD3	11.0593	-1.91747	0.70152	-2.73331	0.00627022	0.0925761
Macrophage-1	DB_v_P	ENSG00000167604	NFKBID	17.0489	1.03524	0.288709	3.58575	0.000336107	0.0123913
Macrophage-1	DB_v_P	ENSG00000126264	HCST	158.504	0.593845	0.121696	4.87973	1.06233e-06	0.000226291
Macrophage-1	DB_v_P	ENSG00000178982	EIF3K	126.029	-0.399322	0.138664	-2.87978	0.00397958	0.0693359
Macrophage-1	DB_v_P	ENSG00000179134	SAMD4B	7.25966	1.0856	0.432798	2.50832	0.0121305	0.136936
Macrophage-1	DB_v_P	ENSG00000105197	TIMM50	10.5255	-0.739306	0.273649	-2.70165	0.00689958	0.097844
Macrophage-1	DB_v_P	ENSG00000090920	FCGBP	25.2429	3.12635	0.793319	3.94085	8.11938e-05	0.00460534
Macrophage-1	DB_v_P	ENSG00000167601	AXL	28.864	1.22219	0.314236	3.88941	0.00010049	0.00516874
Macrophage-1	DB_v_P	ENSG00000270164	AC006129.4	7.15271	1.43966	0.51124	2.81603	0.00486217	0.0796977
Macrophage-1	DB_v_P	ENSG00000104783	KCNN4	13.642	-0.702696	0.268971	-2.61254	0.00898733	0.114186
Macrophage-1	DB_v_P	ENSG00000130204	TOMM40	15.0273	-0.950973	0.371318	-2.56107	0.010435	0.125574
Macrophage-1	DB_v_P	ENSG00000125740	FOSB	281.859	0.613601	0.17195	3.56849	0.000359047	0.0129379
Macrophage-1	DB_v_P	ENSG00000105327	BBC3	7.22649	1.12915	0.41844	2.69847	0.00696593	0.0981697
Macrophage-1	DB_v_P	ENSG00000105374	NKG7	31.8741	1.4432	0.465541	3.10004	0.00193493	0.042409
Macrophage-1	DB_v_P	ENSG00000142512	SIGLEC10	7.61031	1.27573	0.51251	2.48918	0.0128037	0.142268
Macrophage-1	DB_v_P	ENSG00000171051	FPR1	18.4606	1.37375	0.326973	4.20142	2.65247e-05	0.00214145
Macrophage-1	DB_v_P	ENSG00000268164	CTD-2337J16.1	4.98543	2.30007	0.793607	2.89825	0.00375248	0.0662973
Macrophage-1	DB_v_P	ENSG00000105609	LILRB5	12.1197	1.82039	0.610424	2.98217	0.00286211	0.0556089
Macrophage-1	DB_v_P	ENSG00000131042	LILRB2	16.1981	0.711244	0.292269	2.43353	0.0149524	0.156596
Macrophage-1	DB_v_P	ENSG00000177663	IL17RA	6.40666	1.01169	0.399191	2.53435	0.0112656	0.130909
Macrophage-1	DB_v_P	ENSG00000185339	TCN2	28.9345	0.701408	0.305296	2.29747	0.0215919	0.198434
Macrophage-1	DB_v_P	ENSG00000198832	SELM	36.8185	1.5241	0.471448	3.2328	0.00122583	0.0306602
Macrophage-1	DB_v_P	ENSG00000221963	APOL6	13.6033	0.766033	0.28354	2.70168	0.00689912	0.097844
Macrophage-1	DB_v_P	ENSG00000100353	EIF3D	37.37	-0.380422	0.165466	-2.2991	0.0214992	0.198153
Macrophage-1	DB_v_P	ENSG00000189060	H1F0	11.2117	0.975692	0.363088	2.6872	0.00720533	0.099807
Macrophage-1	DB_v_P	ENSG00000100311	PDGFB	9.0754	2.09717	0.51354	4.08375	4.43144e-05	0.00303911
Macrophage-1	DB_v_P	ENSG00000100354	TNRC6B	18.8105	0.604618	0.236576	2.5557	0.0105973	0.12681
Macrophage-1	DB_v_P	ENSG00000196419	XRCC6	30.7802	-0.500844	0.168602	-2.97057	0.00297245	0.0567614
Macrophage-1	DB_v_P	ENSG00000184983	NDUFA6	54.9077	-0.36623	0.143282	-2.55602	0.0105878	0.12681
Macrophage-1	DB_v_P	ENSG00000100300	TSPO	233.712	-0.444613	0.138301	-3.21483	0.00130524	0.0314992
Macrophage-1	DB_v_P	ENSG00000273272	CTA-384D8.34	7.8594	1.02893	0.416723	2.46909	0.0135456	0.147935
Macrophage-1	DB_v_P	ENSG00000156304	SCAF4	14.3351	0.873704	0.324865	2.68944	0.00715731	0.0994538
Macrophage-1	DB_v_P	ENSG00000243646	IL10RB	21.1025	-0.615746	0.203917	-3.01959	0.00253113	0.0512002
Macrophage-1	DB_v_P	ENSG00000159200	RCAN1	15.6561	0.947979	0.411541	2.30349	0.0212515	0.197009
Macrophage-1	DB_v_P	ENSG00000159216	RUNX1	48.5084	0.750418	0.273536	2.7434	0.00608074	0.0910399
Macrophage-1	DB_v_P	ENSG00000157557	ETS2	65.4259	0.820084	0.230826	3.55282	0.000381129	0.0134301
Macrophage-1	DB_v_P	ENSG00000205581	HMGN1	111.477	-0.343181	0.144351	-2.37741	0.0174346	0.17393
Macrophage-1	DB_v_P	ENSG00000183486	MX2	15.007	1.54908	0.321673	4.8157	1.46684e-06	0.000271633
Macrophage-1	DB_v_P	ENSG00000157601	MX1	23.315	1.43253	0.311964	4.59198	4.3906e-06	0.000560064
Macrophage-1	DB_v_P	ENSG00000142178	SIK1	37.724	0.70757	0.212969	3.32241	0.000892419	0.0238153
Macrophage-1	DB_v_P	ENSG00000160213	CSTB	610.582	-0.697424	0.254165	-2.74398	0.0060699	0.0910399
Macrophage-1	DB_v_P	ENSG00000160307	S100B	22.4472	1.80607	0.650921	2.77464	0.00552634	0.0856339
EVT	DB_v_P	ENSG00000187608	ISG15	1448.6	1.17298	0.300358	3.90529	9.41133e-05	0.0219069
EVT	DB_v_P	ENSG00000186891	TNFRSF18	10.7139	2.5298	0.830791	3.04505	0.00232642	0.156889
EVT	DB_v_P	ENSG00000127463	EMC1	36.9417	-0.479977	0.15408	-3.11511	0.00183877	0.138127
EVT	DB_v_P	ENSG00000169442	CD52	20.0662	2.55444	0.650443	3.92723	8.59315e-05	0.0203596
EVT	DB_v_P	ENSG00000175793	SFN	52.2575	1.10685	0.357005	3.10037	0.0019328	0.141682
EVT	DB_v_P	ENSG00000119535	CSF3R	15.7764	-1.18344	0.358868	-3.29771	0.000974775	0.0950979
EVT	DB_v_P	ENSG00000117399	CDC20	5.99085	-1.60106	0.527959	-3.03255	0.00242499	0.159281
EVT	DB_v_P	ENSG00000162368	CMPK1	253.288	0.335004	0.113705	2.94626	0.00321645	0.18967
EVT	DB_v_P	ENSG00000116729	WLS	11.9221	-0.973227	0.332349	-2.92833	0.00340793	0.197193
EVT	DB_v_P	ENSG00000162642	C1orf52	53.2646	-0.378605	0.107359	-3.52654	0.000421034	0.0568515
EVT	DB_v_P	ENSG00000065243	PKN2	36.915	-0.521125	0.164858	-3.16105	0.001572	0.127621
EVT	DB_v_P	ENSG00000163113	OTUD7B	12.6	-0.648387	0.221491	-2.92738	0.00341832	0.197193
EVT	DB_v_P	ENSG00000188643	S100A16	70.4913	0.990446	0.327226	3.02679	0.00247166	0.160755
EVT	DB_v_P	ENSG00000185499	MUC1	26.022	2.38139	0.544811	4.37104	1.23658e-05	0.00820345
EVT	DB_v_P	ENSG00000143183	TMCO1	241.641	0.438156	0.128489	3.41007	0.000649453	0.07493
EVT	DB_v_P	ENSG00000143184	XCL1	7.2637	2.30615	0.775081	2.97537	0.00292636	0.178315
EVT	DB_v_P	ENSG00000135862	LAMC1	83.4068	-0.578971	0.158293	-3.65758	0.000254609	0.0444493
EVT	DB_v_P	ENSG00000090104	RGS1	13.1604	2.4462	0.561641	4.35545	1.32793e-05	0.00838997
EVT	DB_v_P	ENSG00000116741	RGS2	85.291	-0.736282	0.239007	-3.08059	0.00206591	0.147368
EVT	DB_v_P	ENSG00000170498	KISS1	27.5051	-3.42672	0.867169	-3.95162	7.76246e-05	0.0194325
EVT	DB_v_P	ENSG00000117594	HSD11B1	8.07756	4.12456	1.18636	3.47666	0.000507698	0.0631455
EVT	DB_v_P	ENSG00000117724	CENPF	5.5878	-1.85533	0.526403	-3.52455	0.000424201	0.0568515
EVT	DB_v_P	ENSG00000196482	ESRRG	1.76975	-1.53029	0.52418	-2.91939	0.00350718	0.198014
EVT	DB_v_P	ENSG00000143799	PARP1	22.6009	-0.635734	0.193546	-3.28467	0.00102101	0.0988813
EVT	DB_v_P	ENSG00000143882	ATP6V1C2	6.88451	-1.22067	0.401819	-3.03786	0.00238261	0.158062
EVT	DB_v_P	ENSG00000143933	CALM2	855.744	0.614319	0.148438	4.13855	3.49512e-05	0.0136392
EVT	DB_v_P	ENSG00000115977	AAK1	35.0792	-0.526516	0.180094	-2.92356	0.00346054	0.197907
EVT	DB_v_P	ENSG00000115523	GNLY	69.7215	3.0306	0.722801	4.19285	2.75473e-05	0.01216
EVT	DB_v_P	ENSG00000158050	DUSP2	9.64183	1.94506	0.592569	3.28242	0.00102922	0.0989539
EVT	DB_v_P	ENSG00000136732	GYPC	17.8603	1.74176	0.562438	3.0968	0.00195625	0.142612
EVT	DB_v_P	ENSG00000144381	HSPD1	137.004	-0.415658	0.12012	-3.46034	0.000539493	0.0662777
EVT	DB_v_P	ENSG00000013441	CLK1	150.065	-0.343225	0.105129	-3.26479	0.00109544	0.10308
EVT	DB_v_P	ENSG00000118257	NRP2	5.63713	-1.66239	0.368932	-4.50594	6.60809e-06	0.00525122
EVT	DB_v_P	ENSG00000115457	IGFBP2	57.0166	3.17583	0.86963	3.65193	0.000260278	0.0448489
EVT	DB_v_P	ENSG00000115461	IGFBP5	17.2323	2.56315	0.618127	4.14664	3.37393e-05	0.0135652
EVT	DB_v_P	ENSG00000127824	TUBA4A	15.3527	1.01272	0.296899	3.41099	0.000647273	0.07493
EVT	DB_v_P	ENSG00000135919	SERPINE2	16058.7	1.24394	0.344385	3.61208	0.000303753	0.0480388
EVT	DB_v_P	ENSG00000132329	RAMP1	9.11186	2.97275	0.894438	3.3236	0.000888635	0.0873364
EVT	DB_v_P	ENSG00000144711	IQSEC1	69.352	-0.408021	0.121423	-3.36032	0.000778524	0.0846676
EVT	DB_v_P	ENSG00000154822	PLCL2	72.5704	-0.588633	0.188999	-3.11448	0.00184267	0.138127
EVT	DB_v_P	ENSG00000232112	TMA7	873.619	0.264442	0.0881724	2.99914	0.00270739	0.170477
EVT	DB_v_P	ENSG00000114779	ABHD14B	36.3705	0.504419	0.168453	2.99442	0.00274963	0.170477
EVT	DB_v_P	ENSG00000163931	TKT	41.8243	-0.470668	0.161203	-2.91973	0.00350335	0.198014
EVT	DB_v_P	ENSG00000154175	ABI3BP	5.41984	3.28938	1.04017	3.16233	0.00156511	0.127621
EVT	DB_v_P	ENSG00000138496	PARP9	24.4679	0.924339	0.241806	3.82265	0.000132023	0.028253
EVT	DB_v_P	ENSG00000073111	MCM2	4.0115	-1.34209	0.394038	-3.406	0.000659234	0.0754027
EVT	DB_v_P	ENSG00000188313	PLSCR1	178.346	0.642813	0.169512	3.79214	0.000149353	0.0300245
EVT	DB_v_P	ENSG00000169908	TM4SF1	41.9794	1.8939	0.606042	3.12503	0.00177787	0.135568
EVT	DB_v_P	ENSG00000136527	TRA2B	243.419	-0.548128	0.171965	-3.18743	0.00143543	0.125286
EVT	DB_v_P	ENSG00000072274	TFRC	45.0638	-0.913621	0.309959	-2.94756	0.00320296	0.18967
EVT	DB_v_P	ENSG00000068078	FGFR3	2.98174	-2.04239	0.674545	-3.02781	0.00246336	0.160755
EVT	DB_v_P	ENSG00000196526	AFAP1	95.1554	-0.531092	0.127371	-4.16964	3.05086e-05	0.0126496
EVT	DB_v_P	ENSG00000090989	EXOC1	59.7764	-0.55456	0.137215	-4.04154	5.31012e-05	0.0163848
EVT	DB_v_P	ENSG00000163453	IGFBP7	162.673	2.22018	0.467529	4.74876	2.04667e-06	0.00246865
EVT	DB_v_P	ENSG00000152583	SPARCL1	5.71602	2.63751	0.891991	2.95688	0.00310768	0.185733
EVT	DB_v_P	ENSG00000138640	FAM13A	31.0965	-0.813975	0.205488	-3.96117	7.45827e-05	0.0190301
EVT	DB_v_P	ENSG00000168769	TET2	5.91701	-0.981043	0.303395	-3.23355	0.00122261	0.113437
EVT	DB_v_P	ENSG00000164109	MAD2L1	9.48908	-1.66968	0.518749	-3.21868	0.00128783	0.117728
EVT	DB_v_P	ENSG00000164070	HSPA4L	2.63963	-1.70939	0.488149	-3.50178	0.000462162	0.0595336
EVT	DB_v_P	ENSG00000164136	IL15	3.66623	1.93229	0.573094	3.37168	0.000747101	0.0819218
EVT	DB_v_P	ENSG00000198589	LRBA	11.9781	-0.652242	0.212199	-3.07372	0.00211405	0.149198
EVT	DB_v_P	ENSG00000153395	LPCAT1	110.373	-0.556658	0.169983	-3.27478	0.00105745	0.100937
EVT	DB_v_P	ENSG00000250786	SNHG18	50.2543	0.687782	0.205931	3.33987	0.000838185	0.0862096
EVT	DB_v_P	ENSG00000134057	CCNB1	10.2412	-1.98646	0.565335	-3.51378	0.000441774	0.0586052
EVT	DB_v_P	ENSG00000129596	CDO1	10.044	-1.35199	0.37105	-3.64368	0.000268772	0.045053
EVT	DB_v_P	ENSG00000092421	SEMA6A	4.56997	-1.41964	0.446851	-3.17699	0.0014881	0.125759
EVT	DB_v_P	ENSG00000164904	ALDH7A1	18.748	-1.09279	0.242728	-4.50211	6.72827e-06	0.00525122
EVT	DB_v_P	ENSG00000131435	PDLIM4	15.391	1.23499	0.415608	2.97152	0.00296329	0.179529
EVT	DB_v_P	ENSG00000152377	SPOCK1	3.60721	3.53916	1.04232	3.39546	0.00068514	0.0763902
EVT	DB_v_P	ENSG00000120306	CYSTM1	21.2007	-1.0548	0.287937	-3.66331	0.000248975	0.0444493
EVT	DB_v_P	ENSG00000182578	CSF1R	127.166	-0.696551	0.188902	-3.68736	0.000226591	0.0423437
EVT	DB_v_P	ENSG00000120149	MSX2	32.7334	-1.50354	0.313578	-4.7948	1.62834e-06	0.00216048
EVT	DB_v_P	ENSG00000198721	ECI2	12.554	-0.829525	0.265037	-3.12985	0.00174895	0.135015
EVT	DB_v_P	ENSG00000172179	PRL	15.5511	5.16683	1.68235	3.07121	0.00213196	0.149666
EVT	DB_v_P	ENSG00000206503	HLA-A	99.7798	1.76266	0.359245	4.90657	9.26841e-07	0.00153717
EVT	DB_v_P	ENSG00000234745	HLA-B	347.822	1.00416	0.291431	3.44561	0.000569762	0.0681045
EVT	DB_v_P	ENSG00000204264	PSMB8	87.5987	1.12151	0.364556	3.07636	0.00209542	0.148674
EVT	DB_v_P	ENSG00000240065	PSMB9	29.0533	1.32688	0.326044	4.06964	4.70849e-05	0.0158681
EVT	DB_v_P	ENSG00000137309	HMGA1	72.0023	-1.22105	0.287372	-4.24902	2.14706e-05	0.0103096
EVT	DB_v_P	ENSG00000164626	KCNK5	1.86667	-1.98797	0.630822	-3.1514	0.00162487	0.129872
EVT	DB_v_P	ENSG00000112561	TFEB	5.63299	-1.73157	0.544213	-3.18179	0.00146366	0.125286
EVT	DB_v_P	ENSG00000124702	KLHDC3	40.2436	-0.704221	0.198016	-3.55638	0.000375995	0.0543086
EVT	DB_v_P	ENSG00000112818	MEP1A	9.2244	1.55031	0.50269	3.08402	0.00204221	0.146465
EVT	DB_v_P	ENSG00000112118	MCM3	12.4895	-0.971802	0.29212	-3.32673	0.000878722	0.0873364
EVT	DB_v_P	ENSG00000124749	COL21A1	20.2253	-0.771061	0.210699	-3.65954	0.000252672	0.0444493
EVT	DB_v_P	ENSG00000135318	NT5E	79.7647	0.761109	0.227821	3.34082	0.000835302	0.0862096
EVT	DB_v_P	ENSG00000112769	LAMA4	15.9861	-0.846811	0.272042	-3.11279	0.00185328	0.138142
EVT	DB_v_P	ENSG00000111879	FAM184A	10.1805	-1.14009	0.322297	-3.53739	0.000404099	0.0558498
EVT	DB_v_P	ENSG00000135549	PKIB	40.2776	-1.67335	0.412455	-4.05703	4.97002e-05	0.0160835
EVT	DB_v_P	ENSG00000270419	CAHM	1.00001	-2.23734	0.700188	-3.19535	0.00139663	0.12404
EVT	DB_v_P	ENSG00000164916	FOXK1	5.78889	-1.00005	0.316272	-3.162	0.00156691	0.127621
EVT	DB_v_P	ENSG00000146678	IGFBP1	86.35	6.31961	1.29489	4.8804	1.0587e-06	0.00156075
EVT	DB_v_P	ENSG00000146674	IGFBP3	1950.23	-1.20272	0.293446	-4.09862	4.1562e-05	0.0147235
EVT	DB_v_P	ENSG00000165215	CLDN3	6.93743	-1.89271	0.553115	-3.42192	0.000621817	0.0736631
EVT	DB_v_P	ENSG00000177679	SRRM3	0.718829	-3.14055	0.972123	-3.23061	0.00123525	0.113815
EVT	DB_v_P	ENSG00000105810	CDK6	8.19493	-1.0886	0.302306	-3.601	0.00031699	0.0494803
EVT	DB_v_P	ENSG00000105825	TFPI2	106.246	-1.5358	0.429978	-3.57182	0.000354511	0.0533184
EVT	DB_v_P	ENSG00000127990	SGCE	18.158	-0.568217	0.183088	-3.10351	0.00191238	0.140964
EVT	DB_v_P	ENSG00000242265	PEG10	92.1605	-1.53354	0.522464	-2.9352	0.00333335	0.19447
EVT	DB_v_P	ENSG00000196411	EPHB4	8.64337	-1.94081	0.556375	-3.48831	0.000486082	0.0620128
EVT	DB_v_P	ENSG00000105976	MET	15.4188	-0.803791	0.240483	-3.3424	0.000830574	0.0862096
EVT	DB_v_P	ENSG00000106484	MEST	45.4476	-1.27569	0.369707	-3.45055	0.000559438	0.0680975
EVT	DB_v_P	ENSG00000085662	AKR1B1	257.505	-0.872812	0.174	-5.01616	5.2714e-07	0.00116568
EVT	DB_v_P	ENSG00000105894	PTN	1219.91	0.513937	0.171894	2.98985	0.00279116	0.172247
EVT	DB_v_P	ENSG00000165125	TRPV6	1.14007	-2.60161	0.779819	-3.33618	0.00084939	0.086228
EVT	DB_v_P	ENSG00000182319	SGK223	5.01537	-1.41919	0.459988	-3.08528	0.00203364	0.146465
EVT	DB_v_P	ENSG00000104611	SH2D4A	4.22228	-1.32151	0.432076	-3.05851	0.00222437	0.151954
EVT	DB_v_P	ENSG00000137563	GGH	32.2548	-1.23253	0.266746	-4.62063	3.82581e-06	0.00362578
EVT	DB_v_P	ENSG00000254615	RP11-395G23.3	1.27619	-2.69645	0.740593	-3.64094	0.000271649	0.045053
EVT	DB_v_P	ENSG00000167656	LY6D	192.186	2.76221	0.636662	4.33858	1.43407e-05	0.00864875
EVT	DB_v_P	ENSG00000178445	GLDC	9.30835	-0.85136	0.282446	-3.01424	0.00257622	0.166154
EVT	DB_v_P	ENSG00000106772	PRUNE2	15.4313	2.46892	0.670937	3.67981	0.000233408	0.0430119
EVT	DB_v_P	ENSG00000136943	CTSV	31.1412	-0.78505	0.199723	-3.9307	8.46988e-05	0.0203596
EVT	DB_v_P	ENSG00000171159	C9orf16	152.832	0.447696	0.112775	3.9698	7.19332e-05	0.0190301
EVT	DB_v_P	ENSG00000107317	PTGDS	576.257	3.19141	0.749979	4.25533	2.08738e-05	0.0103096
EVT	DB_v_P	ENSG00000148362	C9orf142	90.5512	-0.480957	0.156836	-3.06662	0.00216494	0.151181
EVT	DB_v_P	ENSG00000169583	CLIC3	1358.8	0.370335	0.104345	3.54916	0.000386467	0.0543086
EVT	DB_v_P	ENSG00000026025	VIM	144.886	1.46782	0.372306	3.94251	8.06344e-05	0.0198122
EVT	DB_v_P	ENSG00000099250	NRP1	9.07589	-1.76499	0.548648	-3.21698	0.00129547	0.117728
EVT	DB_v_P	ENSG00000107984	DKK1	35.6424	4.9467	0.769789	6.42605	1.30965e-10	1.73765e-06
EVT	DB_v_P	ENSG00000183346	C10orf107	3.89859	3.85603	0.909831	4.23818	2.25338e-05	0.0103096
EVT	DB_v_P	ENSG00000138182	KIF20B	4.16676	-1.36316	0.447723	-3.04466	0.00232945	0.156889
EVT	DB_v_P	ENSG00000138207	RBP4	6.59885	4.34299	0.720613	6.02679	1.67243e-09	1.10949e-05
EVT	DB_v_P	ENSG00000095539	SEMA4G	1.71013	-1.97468	0.677359	-2.91526	0.00355394	0.199804
EVT	DB_v_P	ENSG00000185201	IFITM2	61.9338	1.80084	0.353117	5.09983	3.39966e-07	0.00108555
EVT	DB_v_P	ENSG00000185885	IFITM1	48.6936	1.63067	0.411087	3.96673	7.28651e-05	0.0190301
EVT	DB_v_P	ENSG00000142089	IFITM3	874.013	1.45283	0.257683	5.63806	1.71978e-08	7.60601e-05
EVT	DB_v_P	ENSG00000050165	DKK3	14.8286	1.56266	0.519064	3.01054	0.00260786	0.166352
EVT	DB_v_P	ENSG00000121691	CAT	16.0412	-0.983744	0.300955	-3.26874	0.00108026	0.102378
EVT	DB_v_P	ENSG00000187479	C11orf96	32.9405	1.60622	0.512604	3.13344	0.00172769	0.135015
EVT	DB_v_P	ENSG00000089597	GANAB	85.5308	-0.344562	0.110757	-3.11097	0.00186472	0.138218
EVT	DB_v_P	ENSG00000168065	SLC22A11	9.37135	-1.61632	0.50756	-3.1845	0.00145007	0.125286
EVT	DB_v_P	ENSG00000068831	RASGRP2	3.73597	1.84971	0.583312	3.17104	0.00151894	0.127027
EVT	DB_v_P	ENSG00000172543	CTSW	3.84916	2.69132	0.796571	3.37863	0.000728486	0.0805463
EVT	DB_v_P	ENSG00000174807	CD248	11.657	4.91797	1.59122	3.09068	0.00199697	0.144786
EVT	DB_v_P	ENSG00000213402	PTPRCAP	8.1009	2.01202	0.556355	3.61643	0.000298693	0.0480388
EVT	DB_v_P	ENSG00000162337	LRP5	8.41281	-1.96849	0.531803	-3.70155	0.000214289	0.0412055
EVT	DB_v_P	ENSG00000166741	NNMT	41.6888	1.97407	0.58985	3.34674	0.000817679	0.0862096
EVT	DB_v_P	ENSG00000182985	CADM1	8.44073	-1.98753	0.511071	-3.88895	0.000100678	0.0230309
EVT	DB_v_P	ENSG00000118137	APOA1	2.56534	2.68119	0.842808	3.18126	0.00146638	0.125286
EVT	DB_v_P	ENSG00000154096	THY1	9.61097	3.65926	1.00298	3.64839	0.000263889	0.0448883
EVT	DB_v_P	ENSG00000111796	KLRB1	23.3649	2.6009	0.719287	3.61594	0.000299259	0.0480388
EVT	DB_v_P	ENSG00000110848	CD69	18.8124	2.26958	0.594381	3.81839	0.000134328	0.0282898
EVT	DB_v_P	ENSG00000110852	CLEC2B	10.2032	2.10927	0.510602	4.13095	3.6127e-05	0.0136395
EVT	DB_v_P	ENSG00000134545	KLRC1	2.38335	3.16678	1.05167	3.01119	0.00260225	0.166352
EVT	DB_v_P	ENSG00000013583	HEBP1	93.9921	0.372385	0.104786	3.55375	0.000379776	0.0543086
EVT	DB_v_P	ENSG00000134531	EMP1	36.7902	1.71647	0.542411	3.16452	0.00155338	0.127621
EVT	DB_v_P	ENSG00000111341	MGP	89.1071	2.43033	0.568855	4.27232	1.93449e-05	0.0103096
EVT	DB_v_P	ENSG00000111716	LDHB	75.8768	-1.60691	0.379138	-4.23834	2.25181e-05	0.0103096
EVT	DB_v_P	ENSG00000185432	METTL7A	6.10034	-1.1429	0.386173	-2.95956	0.00308075	0.185733
EVT	DB_v_P	ENSG00000170545	SMAGP	60.9877	-1.22363	0.249022	-4.91374	8.93568e-07	0.00153717
EVT	DB_v_P	ENSG00000205420	KRT6A	141.54	2.44093	0.803298	3.03864	0.00237649	0.158062
EVT	DB_v_P	ENSG00000167779	IGFBP6	50.7075	2.48809	0.623171	3.99264	6.5343e-05	0.0184462
EVT	DB_v_P	ENSG00000065361	ERBB3	48.7598	-0.496678	0.148243	-3.35044	0.00080684	0.0862096
EVT	DB_v_P	ENSG00000175215	CTDSP2	28.4202	-0.594663	0.148278	-4.01047	6.05984e-05	0.0177886
EVT	DB_v_P	ENSG00000111537	IFNG	5.21974	2.69841	0.705725	3.82361	0.000131513	0.028253
EVT	DB_v_P	ENSG00000166226	CCT2	71.8132	-0.413645	0.117808	-3.51118	0.00044612	0.0586052
EVT	DB_v_P	ENSG00000075415	SLC25A3	284.562	-0.35055	0.109747	-3.19417	0.00140232	0.12404
EVT	DB_v_P	ENSG00000111335	OAS2	13.5151	1.57487	0.387333	4.06594	4.78388e-05	0.0158681
EVT	DB_v_P	ENSG00000136167	LCP1	20.9846	1.80525	0.531618	3.39577	0.000684346	0.0763902
EVT	DB_v_P	ENSG00000187498	COL4A1	739.547	-0.781766	0.206399	-3.78765	0.000152077	0.0301158
EVT	DB_v_P	ENSG00000134871	COL4A2	608.063	-0.449407	0.150078	-2.99448	0.0027491	0.170477
EVT	DB_v_P	ENSG00000100441	KHNYN	14.6135	-0.707225	0.223071	-3.17041	0.00152225	0.127027
EVT	DB_v_P	ENSG00000100453	GZMB	8.41506	2.97001	0.808269	3.67453	0.00023829	0.0433101
EVT	DB_v_P	ENSG00000165502	RPL36AL	740.633	0.276271	0.0864876	3.19435	0.00140147	0.12404
EVT	DB_v_P	ENSG00000126822	PLEKHG3	5.2775	-0.991569	0.3333	-2.97501	0.00292981	0.178315
EVT	DB_v_P	ENSG00000198732	SMOC1	1.78379	-2.45606	0.644634	-3.81	0.000138965	0.0288093
EVT	DB_v_P	ENSG00000165949	IFI27	635.277	2.69546	0.913544	2.95055	0.00317206	0.18873
EVT	DB_v_P	ENSG00000119632	IFI27L2	4.41805	2.59003	0.570069	4.54337	5.53632e-06	0.00489706
EVT	DB_v_P	ENSG00000213145	CRIP1	163.214	1.6523	0.435404	3.79486	0.000147729	0.0300245
EVT	DB_v_P	ENSG00000166145	SPINT1	142.692	-0.926689	0.218259	-4.24582	2.17797e-05	0.0103096
EVT	DB_v_P	ENSG00000103994	ZNF106	37.8157	-0.609254	0.199016	-3.06134	0.00220352	0.151954
EVT	DB_v_P	ENSG00000179523	EIF3J-AS1	18.0541	-0.786431	0.225627	-3.48553	0.000491156	0.0620634
EVT	DB_v_P	ENSG00000166710	B2M	11661.1	0.55698	0.188342	2.95728	0.00310361	0.185733
EVT	DB_v_P	ENSG00000157456	CCNB2	3.85448	-1.62028	0.529117	-3.06223	0.00219695	0.151954
EVT	DB_v_P	ENSG00000129009	ISLR	4.27327	4.12203	1.02888	4.00632	6.16728e-05	0.0177886
EVT	DB_v_P	ENSG00000140374	ETFA	87.2787	-0.403474	0.121105	-3.33159	0.0008635	0.0867948
EVT	DB_v_P	ENSG00000008517	IL32	27.4072	1.81044	0.472667	3.83027	0.000128004	0.028253
EVT	DB_v_P	ENSG00000103489	XYLT1	11.7838	-1.15424	0.332074	-3.47585	0.000509238	0.0631455
EVT	DB_v_P	ENSG00000196470	SIAH1	35.4711	-0.644367	0.170913	-3.77014	0.000163158	0.031835
EVT	DB_v_P	ENSG00000205336	GPR56	21.4121	-1.31262	0.355827	-3.68892	0.000225211	0.0423437
EVT	DB_v_P	ENSG00000051523	CYBA	63.0272	1.09529	0.305474	3.58554	0.000336387	0.0514275
EVT	DB_v_P	ENSG00000167703	SLC43A2	30.7295	-1.65072	0.325928	-5.06468	4.09086e-07	0.00108555
EVT	DB_v_P	ENSG00000132388	UBE2G1	97.9668	0.345452	0.118238	2.92166	0.00348173	0.198014
EVT	DB_v_P	ENSG00000072778	ACADVL	171.196	-0.490397	0.155479	-3.1541	0.00160991	0.129456
EVT	DB_v_P	ENSG00000166482	MFAP4	10.8913	2.37078	0.790114	3.00056	0.00269483	0.170477
EVT	DB_v_P	ENSG00000109083	IFT20	102.837	0.465079	0.131598	3.53408	0.000409194	0.055971
EVT	DB_v_P	ENSG00000161570	CCL5	26.6049	2.16741	0.460562	4.70602	2.52601e-06	0.00257808
EVT	DB_v_P	ENSG00000141753	IGFBP4	40.0659	1.55671	0.49768	3.12793	0.00176045	0.135015
EVT	DB_v_P	ENSG00000108786	HSD17B1	31.0502	-1.05004	0.357722	-2.93534	0.00333179	0.19447
EVT	DB_v_P	ENSG00000198336	MYL4	33.3654	3.00787	0.729109	4.12541	3.70081e-05	0.0136395
EVT	DB_v_P	ENSG00000189120	SP6	2.73247	-2.08977	0.624926	-3.34402	0.000825724	0.0862096
EVT	DB_v_P	ENSG00000182481	KPNA2	46.2602	-1.03275	0.322711	-3.20024	0.00137315	0.123938
EVT	DB_v_P	ENSG00000184557	SOCS3	177.263	1.10939	0.259072	4.28217	1.85083e-05	0.0103096
EVT	DB_v_P	ENSG00000169738	DCXR	293.601	-0.544501	0.170804	-3.18787	0.00143327	0.125286
EVT	DB_v_P	ENSG00000173762	CD7	11.4308	1.85323	0.51311	3.61175	0.000304135	0.0480388
EVT	DB_v_P	ENSG00000267270	AC139100.2	12.6493	-1.49435	0.491663	-3.03938	0.00237065	0.158062
EVT	DB_v_P	ENSG00000101365	IDH3B	35.3031	-0.464614	0.154952	-2.99844	0.00271365	0.170477
EVT	DB_v_P	ENSG00000088882	CPXM1	7.91091	3.31621	1.10722	2.99507	0.00274385	0.170477
EVT	DB_v_P	ENSG00000089063	TMEM230	282.397	0.237792	0.0812783	2.92566	0.00343729	0.197428
EVT	DB_v_P	ENSG00000077984	CST7	6.66808	2.53355	0.778017	3.25642	0.00112826	0.105421
EVT	DB_v_P	ENSG00000101474	APMAP	20.606	-0.861617	0.275215	-3.1307	0.00174387	0.135015
EVT	DB_v_P	ENSG00000154930	ACSS1	12.8211	-2.01612	0.584778	-3.44767	0.000565441	0.0681045
EVT	DB_v_P	ENSG00000101000	PROCR	382.137	0.991587	0.313789	3.16004	0.00157747	0.127621
EVT	DB_v_P	ENSG00000101335	MYL9	24.9815	1.98342	0.658107	3.01383	0.00257971	0.166154
EVT	DB_v_P	ENSG00000124107	SLPI	114.564	2.14498	0.52377	4.09527	4.21686e-05	0.0147235
EVT	DB_v_P	ENSG00000158296	SLC13A3	10.8665	-1.60179	0.40414	-3.96344	7.38774e-05	0.0190301
EVT	DB_v_P	ENSG00000026559	KCNG1	4.25011	-1.50609	0.504057	-2.98793	0.0028087	0.172527
EVT	DB_v_P	ENSG00000197766	CFD	77.7844	2.10873	0.689074	3.06024	0.0022116	0.151954
EVT	DB_v_P	ENSG00000116017	ARID3A	291.855	-0.624337	0.175898	-3.54943	0.000386069	0.0543086
EVT	DB_v_P	ENSG00000064687	ABCA7	142.281	0.856959	0.256918	3.33553	0.000851362	0.086228
EVT	DB_v_P	ENSG00000267427	CTC-503J8.6	17.0611	-1.20835	0.338799	-3.56658	0.000361671	0.0533184
EVT	DB_v_P	ENSG00000125730	C3	3.08873	2.77588	0.885585	3.13452	0.00172137	0.135015
EVT	DB_v_P	ENSG00000260001	TGFBR3L	67.4252	0.434076	0.139165	3.11914	0.00181379	0.137517
EVT	DB_v_P	ENSG00000198003	CCDC151	4.80037	1.47475	0.463766	3.17994	0.00147307	0.125286
EVT	DB_v_P	ENSG00000130303	BST2	401.305	2.21441	0.666116	3.32436	0.000886215	0.0873364
EVT	DB_v_P	ENSG00000105655	ISYNA1	62.1167	-1.31691	0.293793	-4.48243	7.37971e-06	0.00543967
EVT	DB_v_P	ENSG00000213988	ZNF90	42.9471	-0.498027	0.158278	-3.14654	0.00165215	0.131262
EVT	DB_v_P	ENSG00000004776	HSPB6	4.62548	3.60876	1.01112	3.56907	0.000358246	0.0533184
EVT	DB_v_P	ENSG00000161281	COX7A1	6.57169	2.54311	0.540057	4.70897	2.48968e-06	0.00257808
EVT	DB_v_P	ENSG00000221826	PSG3	225.683	3.45136	0.852042	4.05069	5.10663e-05	0.0161321
EVT	DB_v_P	ENSG00000242221	PSG2	900.743	1.27362	0.304268	4.18584	2.84112e-05	0.01216
EVT	DB_v_P	ENSG00000124466	LYPD3	73.3624	-0.921991	0.259896	-3.54753	0.000388854	0.0543086
EVT	DB_v_P	ENSG00000104783	KCNN4	9.35392	-1.23817	0.311041	-3.98072	6.87054e-05	0.0189913
EVT	DB_v_P	ENSG00000187244	BCAM	17.5667	-1.81195	0.450155	-4.02518	5.69309e-05	0.0171672
EVT	DB_v_P	ENSG00000105552	BCAT2	11.0688	-0.973143	0.25113	-3.87506	0.000106599	0.0239721
EVT	DB_v_P	ENSG00000105374	NKG7	25.8502	2.35894	0.530104	4.44996	8.58849e-06	0.00599747
EVT	DB_v_P	ENSG00000167617	CDC42EP5	61.67	0.665607	0.212738	3.12877	0.00175541	0.135015
EVT	DB_v_P	ENSG00000063241	ISOC2	59.0204	0.371008	0.12223	3.03534	0.00240266	0.158599
EVT	DB_v_P	ENSG00000183579	ZNRF3	1.57068	-1.90562	0.649404	-2.93441	0.00334181	0.19447
EVT	DB_v_P	ENSG00000100097	LGALS1	1063.61	0.919599	0.270308	3.40205	0.000668828	0.0758463
EVT	DB_v_P	ENSG00000077942	FBLN1	2843.95	-0.476044	0.132792	-3.58489	0.000337217	0.0514275
EVT	DB_v_P	ENSG00000154640	BTG3	25.1985	-0.824163	0.235071	-3.50602	0.000454867	0.0591683
EVT	DB_v_P	ENSG00000243646	IL10RB	79.138	-0.633368	0.18938	-3.34443	0.00082451	0.0862096
EVT	DB_v_P	ENSG00000159140	SON	166.96	-0.38447	0.11263	-3.41357	0.000641172	0.07493
EVT	DB_v_P	ENSG00000233056	ERVH48-1	81.2608	-0.644195	0.210706	-3.05732	0.00223328	0.151954
Fibroblast	DB_v_P	ENSG00000187608	ISG15	54.7007	2.24823	0.426734	5.26847	1.37569e-07	3.89594e-05
Fibroblast	DB_v_P	ENSG00000221978	CCNL2	4.7199	-1.28739	0.457175	-2.81597	0.00486297	0.0670711
Fibroblast	DB_v_P	ENSG00000083444	PLOD1	10.5738	1.43099	0.423632	3.37791	0.000730383	0.0194583
Fibroblast	DB_v_P	ENSG00000162493	PDPN	4.33134	2.10605	0.80184	2.62652	0.00862617	0.0946872
Fibroblast	DB_v_P	ENSG00000158747	NBL1	24.2289	1.79455	0.501143	3.58092	0.000342386	0.0110186
Fibroblast	DB_v_P	ENSG00000188257	PLA2G2A	90.3864	-2.61573	1.01568	-2.57535	0.0100138	0.102999
Fibroblast	DB_v_P	ENSG00000127472	PLA2G5	10.05	-2.32236	0.464493	-4.99978	5.73955e-07	9.75264e-05
Fibroblast	DB_v_P	ENSG00000125944	HNRNPR	9.96995	-1.11445	0.331698	-3.35984	0.000779874	0.0202006
Fibroblast	DB_v_P	ENSG00000117632	STMN1	9.05926	-1.33793	0.485089	-2.75811	0.00581374	0.0750408
Fibroblast	DB_v_P	ENSG00000142669	SH3BGRL3	72.9413	0.971919	0.341127	2.84914	0.00438376	0.063566
Fibroblast	DB_v_P	ENSG00000126709	IFI6	74.3895	1.45461	0.342407	4.24819	2.15504e-05	0.00179502
Fibroblast	DB_v_P	ENSG00000130770	ATPIF1	17.8829	-0.540491	0.244165	-2.21363	0.0268539	0.184675
Fibroblast	DB_v_P	ENSG00000142910	TINAGL1	29.0151	-1.25777	0.483006	-2.60404	0.00921318	0.0983357
Fibroblast	DB_v_P	ENSG00000162521	RBBP4	6.00379	-1.10336	0.388319	-2.84137	0.00449204	0.06382
Fibroblast	DB_v_P	ENSG00000163866	SMIM12	5.26512	-1.15974	0.41737	-2.77868	0.00545794	0.072038
Fibroblast	DB_v_P	ENSG00000187513	GJA4	16.4792	-1.58978	0.426259	-3.72961	0.000191774	0.00768544
Fibroblast	DB_v_P	ENSG00000197982	C1orf122	10.683	0.972067	0.44559	2.18153	0.0291443	0.192543
Fibroblast	DB_v_P	ENSG00000090621	PABPC4	7.62969	1.36723	0.511239	2.67435	0.00748743	0.0864865
Fibroblast	DB_v_P	ENSG00000065978	YBX1	83.7162	0.431503	0.171577	2.51492	0.011906	0.113656
Fibroblast	DB_v_P	ENSG00000117394	SLC2A1	5.63015	-1.41248	0.61918	-2.2812	0.0225364	0.164492
Fibroblast	DB_v_P	ENSG00000132780	NASP	6.34126	-1.05409	0.386871	-2.72465	0.00643706	0.0791691
Fibroblast	DB_v_P	ENSG00000159592	GPBP1L1	3.35755	-1.268	0.502869	-2.52154	0.0116842	0.11255
Fibroblast	DB_v_P	ENSG00000134717	BTF3L4	9.88525	-0.84617	0.383577	-2.20599	0.0273844	0.186227
Fibroblast	DB_v_P	ENSG00000162385	MAGOH	6.4336	-0.93265	0.364989	-2.55528	0.0106101	0.106805
Fibroblast	DB_v_P	ENSG00000162604	TM2D1	7.77566	-0.982899	0.387281	-2.53795	0.0111504	0.10952
Fibroblast	DB_v_P	ENSG00000162616	DNAJB4	15.1277	-0.907893	0.365474	-2.48415	0.012986	0.120079
Fibroblast	DB_v_P	ENSG00000137959	IFI44L	6.37369	4.0367	0.888131	4.54517	5.48915e-06	0.000594718
Fibroblast	DB_v_P	ENSG00000069702	TGFBR3	3.33849	-1.2015	0.531317	-2.26137	0.0237363	0.169133
Fibroblast	DB_v_P	ENSG00000067208	EVI5	5.66397	-1.59024	0.383839	-4.14298	3.42827e-05	0.0026969
Fibroblast	DB_v_P	ENSG00000122406	RPL5	170.804	-0.304287	0.129385	-2.3518	0.0186827	0.147243
Fibroblast	DB_v_P	ENSG00000137962	ARHGAP29	6.50647	-1.46871	0.443208	-3.3138	0.000920358	0.0222141
Fibroblast	DB_v_P	ENSG00000117525	F3	7.38733	-1.19545	0.4411	-2.71015	0.00672526	0.0811984
Fibroblast	DB_v_P	ENSG00000117519	CNN3	38.4627	-0.529596	0.214492	-2.46907	0.0135465	0.122941
Fibroblast	DB_v_P	ENSG00000162692	VCAM1	3.89476	1.82765	0.834678	2.18965	0.0285496	0.190289
Fibroblast	DB_v_P	ENSG00000155366	RHOC	40.7507	0.438874	0.199026	2.20511	0.0274463	0.186227
Fibroblast	DB_v_P	ENSG00000134259	NGF	4.38443	-2.02458	0.633063	-3.19807	0.00138349	0.029533
Fibroblast	DB_v_P	ENSG00000269996	RP11-343N15.5	2.93966	-1.46168	0.579628	-2.52176	0.0116768	0.11255
Fibroblast	DB_v_P	ENSG00000117289	TXNIP	39.0848	-1.25774	0.345463	-3.64073	0.000271867	0.00978722
Fibroblast	DB_v_P	ENSG00000131795	RBM8A	16.1646	-0.631638	0.270248	-2.33725	0.0194261	0.151416
Fibroblast	DB_v_P	ENSG00000143387	CTSK	12.3727	3.44722	0.751185	4.58904	4.45291e-06	0.00050336
Fibroblast	DB_v_P	ENSG00000159352	PSMD4	9.01998	-0.822466	0.311917	-2.63681	0.00836901	0.0925822
Fibroblast	DB_v_P	ENSG00000197956	S100A6	394.831	1.23171	0.308775	3.989	6.63512e-05	0.00380988
Fibroblast	DB_v_P	ENSG00000188015	S100A3	2.44952	1.91333	0.868152	2.20391	0.0275307	0.186227
Fibroblast	DB_v_P	ENSG00000188643	S100A16	14.5543	1.73684	0.611242	2.8415	0.0044902	0.06382
Fibroblast	DB_v_P	ENSG00000189171	S100A13	29.6566	0.974332	0.383983	2.53744	0.0111667	0.10952
Fibroblast	DB_v_P	ENSG00000163468	CCT3	10.8252	-0.906622	0.355864	-2.54766	0.0108447	0.10767
Fibroblast	DB_v_P	ENSG00000187800	PEAR1	2.44612	-1.76955	0.60412	-2.92914	0.00339904	0.0542824
Fibroblast	DB_v_P	ENSG00000162734	PEA15	9.90911	1.10662	0.405216	2.73095	0.00631528	0.0786724
Fibroblast	DB_v_P	ENSG00000158859	ADAMTS4	6.71005	2.03443	0.747389	2.72206	0.00648773	0.0791691
Fibroblast	DB_v_P	ENSG00000117152	RGS4	3.29786	3.96554	0.937503	4.2299	2.33797e-05	0.00190994
Fibroblast	DB_v_P	ENSG00000143198	MGST3	39.0514	-0.443112	0.183565	-2.41393	0.0157816	0.133017
Fibroblast	DB_v_P	ENSG00000143196	DPT	4.7821	2.33021	0.851617	2.73622	0.006215	0.0783422
Fibroblast	DB_v_P	ENSG00000116132	PRRX1	8.45166	2.53354	0.694438	3.64834	0.000263944	0.00966583
Fibroblast	DB_v_P	ENSG00000135862	LAMC1	14.9317	-1.03305	0.29416	-3.51186	0.000444986	0.0134064
Fibroblast	DB_v_P	ENSG00000162704	ARPC5	27.5497	-0.542252	0.214606	-2.52673	0.011513	0.11166
Fibroblast	DB_v_P	ENSG00000116747	TROVE2	7.21992	-1.67494	0.438779	-3.81728	0.000134933	0.00574632
Fibroblast	DB_v_P	ENSG00000151414	NEK7	5.93249	-1.03879	0.406964	-2.55254	0.0106939	0.107245
Fibroblast	DB_v_P	ENSG00000118194	TNNT2	2.53116	-2.64823	0.992272	-2.66885	0.00761103	0.0869131
Fibroblast	DB_v_P	ENSG00000163431	LMOD1	18.987	-1.12443	0.337349	-3.33314	0.000858727	0.021086
Fibroblast	DB_v_P	ENSG00000077157	PPP1R12B	6.27967	-1.35202	0.449682	-3.00662	0.00264171	0.0464187
Fibroblast	DB_v_P	ENSG00000159388	BTG2	15.5983	-1.00926	0.380962	-2.64924	0.00806724	0.0901833
Fibroblast	DB_v_P	ENSG00000188783	PRELP	15.488	-1.39079	0.476362	-2.91961	0.00350468	0.0555518
Fibroblast	DB_v_P	ENSG00000058673	ZC3H11A	6.14447	-0.899743	0.397905	-2.2612	0.0237469	0.169133
Fibroblast	DB_v_P	ENSG00000117335	CD46	11.7735	-1.35942	0.378187	-3.59457	0.000324923	0.0108802
Fibroblast	DB_v_P	ENSG00000117697	NSL1	3.3669	-1.28596	0.491702	-2.61532	0.00891426	0.0968485
Fibroblast	DB_v_P	ENSG00000162909	CAPN2	10.6877	0.874365	0.361516	2.41861	0.01558	0.132368
Fibroblast	DB_v_P	ENSG00000163041	H3F3A	76.963	-0.5281	0.185594	-2.84546	0.00443479	0.063566
Fibroblast	DB_v_P	ENSG00000143793	C1orf35	3.93139	-1.28923	0.494223	-2.6086	0.00909147	0.0980217
Fibroblast	DB_v_P	ENSG00000143774	GUK1	47.222	0.504654	0.196378	2.56981	0.0101755	0.10341
Fibroblast	DB_v_P	ENSG00000121644	DESI2	3.22249	-1.1247	0.512237	-2.19566	0.028116	0.188684
Fibroblast	DB_v_P	ENSG00000115738	ID2	22.5416	-0.874142	0.364751	-2.39654	0.0165505	0.136518
Fibroblast	DB_v_P	ENSG00000134330	IAH1	9.08793	-0.753014	0.334972	-2.24799	0.0245767	0.173302
Fibroblast	DB_v_P	ENSG00000143878	RHOB	35.7058	-0.599033	0.258228	-2.31978	0.0203527	0.154912
Fibroblast	DB_v_P	ENSG00000173960	UBXN2A	3.03623	-1.58566	0.540952	-2.93123	0.00337618	0.0541208
Fibroblast	DB_v_P	ENSG00000138031	ADCY3	3.80944	-1.79319	0.490363	-3.65686	0.000255327	0.00943157
Fibroblast	DB_v_P	ENSG00000228474	OST4	64.8421	0.755054	0.215432	3.50484	0.000456882	0.0135723
Fibroblast	DB_v_P	ENSG00000213626	LBH	10.7693	-1.02038	0.426125	-2.39455	0.0166408	0.136996
Fibroblast	DB_v_P	ENSG00000150938	CRIM1	11.9085	-0.929161	0.425379	-2.18431	0.0289393	0.191785
Fibroblast	DB_v_P	ENSG00000183023	SLC8A1	3.08911	-1.96812	0.710215	-2.77117	0.00558561	0.0727842
Fibroblast	DB_v_P	ENSG00000152518	ZFP36L2	20.4656	1.07025	0.343119	3.11917	0.00181359	0.0363403
Fibroblast	DB_v_P	ENSG00000143933	CALM2	144.882	-0.65326	0.188119	-3.47259	0.000515453	0.0149976
Fibroblast	DB_v_P	ENSG00000115380	EFEMP1	12.6559	2.79036	0.691066	4.03776	5.39644e-05	0.00345079
Fibroblast	DB_v_P	ENSG00000162924	REL	4.33763	2.01258	0.750251	2.68254	0.00730661	0.085037
Fibroblast	DB_v_P	ENSG00000119862	LGALSL	3.7418	-2.05291	0.534508	-3.84075	0.000122657	0.00554306
Fibroblast	DB_v_P	ENSG00000197223	C1D	8.88271	-1.29102	0.317924	-4.06078	4.89095e-05	0.00335109
Fibroblast	DB_v_P	ENSG00000075292	ZNF638	3.17543	-1.41231	0.524694	-2.69168	0.00710931	0.0831965
Fibroblast	DB_v_P	ENSG00000034510	TMSB10	490.613	0.840353	0.213845	3.92972	8.50454e-05	0.00451786
Fibroblast	DB_v_P	ENSG00000118640	VAMP8	6.52909	-1.58918	0.524608	-3.02927	0.00245143	0.0448763
Fibroblast	DB_v_P	ENSG00000168899	VAMP5	13.6503	1.32944	0.398299	3.33779	0.000844481	0.0208567
Fibroblast	DB_v_P	ENSG00000158050	DUSP2	3.61011	2.28762	0.757614	3.01951	0.00253186	0.0455735
Fibroblast	DB_v_P	ENSG00000196843	ARID5A	6.25526	-1.06907	0.432701	-2.47069	0.0134854	0.122668
Fibroblast	DB_v_P	ENSG00000115594	IL1R1	5.52432	2.00036	0.719357	2.78077	0.00542308	0.0719913
Fibroblast	DB_v_P	ENSG00000071051	NCK2	5.00587	-1.23142	0.465523	-2.64524	0.00816327	0.090779
Fibroblast	DB_v_P	ENSG00000119147	C2orf40	7.47819	-2.29491	0.842808	-2.72293	0.00647062	0.0791691
Fibroblast	DB_v_P	ENSG00000172965	MIR4435-1HG	25.6244	1.09846	0.37063	2.96377	0.00303894	0.0510254
Fibroblast	DB_v_P	ENSG00000155368	DBI	16.671	0.782034	0.301233	2.59611	0.00942854	0.0996626
Fibroblast	DB_v_P	ENSG00000136732	GYPC	14.4144	1.64696	0.402625	4.09054	4.30363e-05	0.0033204
Fibroblast	DB_v_P	ENSG00000072163	LIMS2	5.50945	-1.30314	0.436026	-2.98868	0.00280183	0.0478436
Fibroblast	DB_v_P	ENSG00000121966	CXCR4	4.87935	-2.24187	0.639258	-3.50699	0.000453207	0.0135579
Fibroblast	DB_v_P	ENSG00000177917	ARL6IP6	5.50819	-1.7165	0.429955	-3.99229	6.5438e-05	0.00380988
Fibroblast	DB_v_P	ENSG00000115183	TANC1	3.5053	-1.39617	0.565004	-2.47108	0.0134704	0.122668
Fibroblast	DB_v_P	ENSG00000138398	PPIG	12.0086	-0.98059	0.273292	-3.58807	0.00033314	0.0108802
Fibroblast	DB_v_P	ENSG00000071967	CYBRD1	8.83002	1.37632	0.505616	2.72206	0.00648759	0.0791691
Fibroblast	DB_v_P	ENSG00000091436	MLTK	9.16715	-1.01634	0.34289	-2.96405	0.00303617	0.0510254
Fibroblast	DB_v_P	ENSG00000138433	CIR1	5.75341	-1.01816	0.418892	-2.43061	0.0150735	0.130147
Fibroblast	DB_v_P	ENSG00000128656	CHN1	11.1546	-1.74386	0.475788	-3.66521	0.000247137	0.00935283
Fibroblast	DB_v_P	ENSG00000170144	HNRNPA3	17.2121	-0.658045	0.284797	-2.31057	0.0208564	0.156715
Fibroblast	DB_v_P	ENSG00000162998	FRZB	13.7378	-1.31923	0.430223	-3.06638	0.0021667	0.0410899
Fibroblast	DB_v_P	ENSG00000138448	ITGAV	12.0213	0.876408	0.395575	2.21553	0.026724	0.184291
Fibroblast	DB_v_P	ENSG00000138449	SLC40A1	5.14562	-1.39568	0.599715	-2.32724	0.0199523	0.153269
Fibroblast	DB_v_P	ENSG00000138386	NAB1	3.34136	-1.53245	0.557043	-2.75104	0.0059406	0.0757827
Fibroblast	DB_v_P	ENSG00000115419	GLS	8.16734	-0.934312	0.407926	-2.2904	0.0219984	0.162025
Fibroblast	DB_v_P	ENSG00000115415	STAT1	6.33602	1.38004	0.556159	2.48137	0.0130877	0.120079
Fibroblast	DB_v_P	ENSG00000013441	CLK1	16.428	-1.14569	0.299075	-3.83078	0.000127735	0.00559402
Fibroblast	DB_v_P	ENSG00000079308	TNS1	9.37696	-0.874125	0.35107	-2.48989	0.0127783	0.119301
Fibroblast	DB_v_P	ENSG00000163466	ARPC2	40.1427	0.702517	0.218693	3.21235	0.00131655	0.0284523
Fibroblast	DB_v_P	ENSG00000144476	ACKR3	3.74723	-2.15606	0.782235	-2.75628	0.00584631	0.0750408
Fibroblast	DB_v_P	ENSG00000163359	COL6A3	59.1093	1.07394	0.442846	2.42508	0.0153052	0.131081
Fibroblast	DB_v_P	ENSG00000132329	RAMP1	29.0807	2.34427	0.490013	4.7841	1.71753e-06	0.000260573
Fibroblast	DB_v_P	ENSG00000172428	MYEOV2	18.8782	0.764035	0.288384	2.64937	0.0080642	0.0901833
Fibroblast	DB_v_P	ENSG00000254999	BRK1	24.5555	0.581639	0.238072	2.44313	0.0145606	0.127595
Fibroblast	DB_v_P	ENSG00000206560	ANKRD28	6.15806	2.69124	0.705129	3.81666	0.000135271	0.00574632
Fibroblast	DB_v_P	ENSG00000077092	RARB	2.52209	-1.81009	0.651884	-2.7767	0.00549131	0.072038
Fibroblast	DB_v_P	ENSG00000144642	RBMS3	5.71563	-1.3951	0.54909	-2.54075	0.0110614	0.109023
Fibroblast	DB_v_P	ENSG00000114857	NKTR	5.77218	-1.23834	0.420312	-2.94623	0.00321673	0.0527355
Fibroblast	DB_v_P	ENSG00000160799	CCDC12	6.92943	-1.1703	0.372318	-3.14329	0.00167058	0.0342833
Fibroblast	DB_v_P	ENSG00000172037	LAMB2	9.20109	-0.933779	0.423534	-2.20473	0.027473	0.186227
Fibroblast	DB_v_P	ENSG00000233276	GPX1	32.7433	0.703466	0.2339	3.00754	0.00263369	0.0464187
Fibroblast	DB_v_P	ENSG00000168268	NT5DC2	5.16402	-1.29055	0.487862	-2.64532	0.00816145	0.090779
Fibroblast	DB_v_P	ENSG00000163681	SLMAP	11.1084	-1.35709	0.40015	-3.39146	0.000695213	0.0186916
Fibroblast	DB_v_P	ENSG00000206538	VGLL3	6.23452	1.90165	0.571157	3.32948	0.000870087	0.0212421
Fibroblast	DB_v_P	ENSG00000269028	MTRNR2L12	13.217	-1.01348	0.355061	-2.85439	0.00431202	0.0633821
Fibroblast	DB_v_P	ENSG00000168386	FILIP1L	19.5685	-0.619303	0.270963	-2.28556	0.0222798	0.16318
Fibroblast	DB_v_P	ENSG00000174173	TRMT10C	4.10589	-1.04474	0.461489	-2.26385	0.0235831	0.169133
Fibroblast	DB_v_P	ENSG00000144802	NFKBIZ	16.1115	1.26881	0.379527	3.34313	0.000828381	0.0207091
Fibroblast	DB_v_P	ENSG00000114439	BBX	9.23595	-0.966337	0.373143	-2.58972	0.00960535	0.100749
Fibroblast	DB_v_P	ENSG00000138495	COX17	17.1448	-0.63546	0.224244	-2.83378	0.00460007	0.0645971
Fibroblast	DB_v_P	ENSG00000114626	ABTB1	5.15168	-1.18689	0.446501	-2.6582	0.00785598	0.0885205
Fibroblast	DB_v_P	ENSG00000184432	COPB2	3.90245	-1.22513	0.499769	-2.45139	0.0142307	0.125942
Fibroblast	DB_v_P	ENSG00000114115	RBP1	6.99115	2.55616	0.692997	3.68856	0.000225525	0.00878928
Fibroblast	DB_v_P	ENSG00000114120	SLC25A36	4.73748	-0.927349	0.423254	-2.191	0.0284518	0.190037
Fibroblast	DB_v_P	ENSG00000114126	TFDP2	2.50401	-1.45112	0.592167	-2.45053	0.0142647	0.12598
Fibroblast	DB_v_P	ENSG00000188313	PLSCR1	7.24919	2.27773	0.643778	3.53807	0.000403058	0.0125896
Fibroblast	DB_v_P	ENSG00000144891	AGTR1	19.4381	-1.9843	0.676393	-2.93365	0.00335001	0.0539048
Fibroblast	DB_v_P	ENSG00000169908	TM4SF1	12.5026	-2.26238	0.662464	-3.4151	0.000637591	0.017819
Fibroblast	DB_v_P	ENSG00000070087	PFN2	10.4351	-1.25866	0.380834	-3.30502	0.000949699	0.0225381
Fibroblast	DB_v_P	ENSG00000174953	DHX36	6.99031	-1.10642	0.356747	-3.10141	0.00192602	0.0379843
Fibroblast	DB_v_P	ENSG00000114850	SSR3	23.541	0.908906	0.3333	2.72699	0.00639155	0.0789282
Fibroblast	DB_v_P	ENSG00000136527	TRA2B	22.8553	-0.762214	0.330605	-2.30551	0.0211381	0.157534
Fibroblast	DB_v_P	ENSG00000114315	HES1	51.3467	-1.054	0.350595	-3.00631	0.00264438	0.0464187
Fibroblast	DB_v_P	ENSG00000189058	APOD	13.831	3.41476	1.00261	3.40589	0.000659497	0.018159
Fibroblast	DB_v_P	ENSG00000122068	FYTTD1	5.6938	-1.21336	0.422187	-2.87397	0.00405341	0.0612772
Fibroblast	DB_v_P	ENSG00000159674	SPON2	40.3964	1.64475	0.353161	4.65724	3.20477e-06	0.000400408
Fibroblast	DB_v_P	ENSG00000002549	LAP3	6.15387	1.51674	0.650735	2.3308	0.0197637	0.152371
Fibroblast	DB_v_P	ENSG00000065882	TBC1D1	3.33231	-1.15138	0.513114	-2.24391	0.0248385	0.174692
Fibroblast	DB_v_P	ENSG00000163683	SMIM14	5.66266	1.37083	0.513252	2.67087	0.0075654	0.0866249
Fibroblast	DB_v_P	ENSG00000134853	PDGFRA	4.77797	3.19675	0.872594	3.6635	0.000248792	0.00935283
Fibroblast	DB_v_P	ENSG00000090989	EXOC1	3.64698	-1.51679	0.531809	-2.85212	0.00434283	0.063566
Fibroblast	DB_v_P	ENSG00000132463	GRSF1	6.01922	-1.28444	0.449282	-2.85886	0.00425163	0.06293
Fibroblast	DB_v_P	ENSG00000169429	IL8	36.796	2.37493	0.876359	2.71	0.00672831	0.0811984
Fibroblast	DB_v_P	ENSG00000163739	CXCL1	4.83604	2.89853	1.05448	2.74878	0.00598181	0.07608
Fibroblast	DB_v_P	ENSG00000163734	CXCL3	12.3952	1.82454	0.75692	2.41047	0.0159318	0.134016
Fibroblast	DB_v_P	ENSG00000081041	CXCL2	30.7732	3.07507	0.792067	3.88233	0.000103459	0.00493814
Fibroblast	DB_v_P	ENSG00000109321	AREG	2.62857	-3.49252	1.47115	-2.37401	0.0175962	0.142108
Fibroblast	DB_v_P	ENSG00000169116	PARM1	6.70642	-1.4756	0.432661	-3.41052	0.000648399	0.0180026
Fibroblast	DB_v_P	ENSG00000152795	HNRNPDL	33.4295	-0.832407	0.217058	-3.83495	0.000125589	0.00559402
Fibroblast	DB_v_P	ENSG00000152583	SPARCL1	95.2796	3.20886	0.471463	6.80619	1.0022e-11	1.06433e-08
Fibroblast	DB_v_P	ENSG00000138640	FAM13A	2.37416	-1.37866	0.594274	-2.31991	0.0203459	0.154912
Fibroblast	DB_v_P	ENSG00000163110	PDLIM5	17.9046	-0.789105	0.264765	-2.9804	0.00287872	0.0489152
Fibroblast	DB_v_P	ENSG00000164022	AIMP1	7.05092	-0.882499	0.38471	-2.29393	0.0217944	0.161978
Fibroblast	DB_v_P	ENSG00000164093	PITX2	4.12312	-2.82257	0.522087	-5.40632	6.43312e-08	2.73279e-05
Fibroblast	DB_v_P	ENSG00000164111	ANXA5	48.0269	0.5914	0.188046	3.14498	0.00166099	0.0342833
Fibroblast	DB_v_P	ENSG00000164056	SPRY1	9.61501	-1.12441	0.39832	-2.82288	0.00475941	0.0660718
Fibroblast	DB_v_P	ENSG00000189184	PCDH18	4.54135	-0.967296	0.429179	-2.25383	0.0242071	0.171386
Fibroblast	DB_v_P	ENSG00000085871	MGST2	5.08623	-1.78221	0.691653	-2.57674	0.00997383	0.102999
Fibroblast	DB_v_P	ENSG00000151617	EDNRA	6.59938	-0.872307	0.384133	-2.27084	0.0231564	0.167311
Fibroblast	DB_v_P	ENSG00000109670	FBXW7	3.01838	-1.72558	0.691529	-2.49531	0.0125847	0.118013
Fibroblast	DB_v_P	ENSG00000164116	GUCY1A3	4.88076	-1.4333	0.461137	-3.10818	0.00188244	0.0375427
Fibroblast	DB_v_P	ENSG00000061918	GUCY1B3	7.12989	-1.76201	0.372283	-4.73299	2.21242e-06	0.0003185
Fibroblast	DB_v_P	ENSG00000109756	RAPGEF2	2.77403	-1.47403	0.62584	-2.35529	0.0185083	0.14614
Fibroblast	DB_v_P	ENSG00000164117	FBXO8	3.99301	-1.15189	0.48495	-2.37527	0.0175363	0.142108
Fibroblast	DB_v_P	ENSG00000154556	SORBS2	15.6701	-2.62676	0.498558	-5.26872	1.3738e-07	3.89594e-05
Fibroblast	DB_v_P	ENSG00000154153	FAM134B	2.71351	-2.63278	0.775559	-3.39469	0.000687056	0.0185899
Fibroblast	DB_v_P	ENSG00000153071	DAB2	5.90586	1.22062	0.540741	2.25731	0.0239888	0.170124
Fibroblast	DB_v_P	ENSG00000213949	ITGA1	20.2513	-0.925197	0.30241	-3.05941	0.00221772	0.0416852
Fibroblast	DB_v_P	ENSG00000067113	PPAP2A	13.6264	1.07889	0.352369	3.06181	0.0022	0.041536
Fibroblast	DB_v_P	ENSG00000145741	BTF3	71.9861	-0.327783	0.132032	-2.4826	0.0130429	0.120079
Fibroblast	DB_v_P	ENSG00000049860	HEXB	15.8214	1.16211	0.43477	2.67292	0.00751937	0.0864865
Fibroblast	DB_v_P	ENSG00000181104	F2R	9.59669	1.64316	0.587929	2.79483	0.00519268	0.0709073
Fibroblast	DB_v_P	ENSG00000271043	MTRNR2L2	94.4058	-0.969524	0.277967	-3.48791	0.000486815	0.014262
Fibroblast	DB_v_P	ENSG00000186468	RPS23	289.739	-0.41545	0.109848	-3.78206	0.000155539	0.00647773
Fibroblast	DB_v_P	ENSG00000081189	MEF2C	17.7797	-1.60991	0.406765	-3.95783	7.56332e-05	0.0042275
Fibroblast	DB_v_P	ENSG00000113369	ARRDC3	5.80229	-1.21557	0.411978	-2.95057	0.00317188	0.0524286
Fibroblast	DB_v_P	ENSG00000175745	NR2F1	6.85025	-1.28757	0.400898	-3.21171	0.00131947	0.0284523
Fibroblast	DB_v_P	ENSG00000145730	PAM	3.90159	2.06106	0.763464	2.69962	0.00694186	0.081914
Fibroblast	DB_v_P	ENSG00000164211	STARD4	3.64436	-1.99871	0.60753	-3.2899	0.00100224	0.0231387
Fibroblast	DB_v_P	ENSG00000145779	TNFAIP8	4.97463	-1.51159	0.593044	-2.54887	0.0108073	0.10767
Fibroblast	DB_v_P	ENSG00000205302	SNX2	5.3146	-0.974301	0.413062	-2.35873	0.0183376	0.145675
Fibroblast	DB_v_P	ENSG00000131435	PDLIM4	11.5767	1.43576	0.504539	2.8457	0.00443142	0.063566
Fibroblast	DB_v_P	ENSG00000113558	SKP1	64.4634	-0.421009	0.192923	-2.18226	0.0290902	0.192485
Fibroblast	DB_v_P	ENSG00000181904	C5orf24	8.50909	-1.16307	0.359947	-3.23122	0.00123261	0.0274143
Fibroblast	DB_v_P	ENSG00000152377	SPOCK1	4.66258	3.99042	0.923852	4.31933	1.56504e-05	0.00138506
Fibroblast	DB_v_P	ENSG00000177733	HNRNPA0	19.8086	-0.539798	0.246988	-2.18553	0.0288501	0.191493
Fibroblast	DB_v_P	ENSG00000113141	IK	6.98789	-0.778242	0.349192	-2.22869	0.0258345	0.179443
Fibroblast	DB_v_P	ENSG00000178913	TAF7	11.7786	-0.633198	0.268469	-2.35855	0.0183465	0.145675
Fibroblast	DB_v_P	ENSG00000113580	NR3C1	10.5107	-2.06047	0.385716	-5.34194	9.19593e-08	3.5513e-05
Fibroblast	DB_v_P	ENSG00000113657	DPYSL3	4.56683	2.82589	0.821243	3.441	0.000579577	0.0165238
Fibroblast	DB_v_P	ENSG00000178776	C5orf46	2.74648	3.3674	1.24528	2.70413	0.00684844	0.0818966
Fibroblast	DB_v_P	ENSG00000249669	MIR143HG	3.6244	-1.41532	0.625431	-2.26295	0.0236386	0.169133
Fibroblast	DB_v_P	ENSG00000177556	ATOX1	19.8985	0.747529	0.267809	2.79128	0.00525002	0.0709073
Fibroblast	DB_v_P	ENSG00000164330	EBF1	8.67905	-1.02393	0.366471	-2.79403	0.0052056	0.0709073
Fibroblast	DB_v_P	ENSG00000120129	DUSP1	121.314	0.868845	0.316447	2.74563	0.00603951	0.0765846
Fibroblast	DB_v_P	ENSG00000113732	ATP6V0E1	28.6641	0.66786	0.278388	2.39903	0.0164387	0.13639
Fibroblast	DB_v_P	ENSG00000146066	HIGD2A	13.0499	0.821969	0.344783	2.38402	0.0171248	0.140166
Fibroblast	DB_v_P	ENSG00000113240	CLK4	3.22185	-1.23982	0.536271	-2.31192	0.0207819	0.156527
Fibroblast	DB_v_P	ENSG00000169045	HNRNPH1	24.5483	-0.704307	0.290788	-2.42206	0.0154327	0.131643
Fibroblast	DB_v_P	ENSG00000124570	SERPINB6	13.5827	-0.978718	0.351082	-2.78772	0.00530804	0.0709073
Fibroblast	DB_v_P	ENSG00000007944	MYLIP	11.0994	-0.970249	0.410633	-2.36281	0.0181368	0.144822
Fibroblast	DB_v_P	ENSG00000112186	CAP2	3.02639	-1.47896	0.535238	-2.76318	0.00572406	0.0741335
Fibroblast	DB_v_P	ENSG00000172201	ID4	17.9067	-1.22741	0.501804	-2.446	0.0144452	0.127046
Fibroblast	DB_v_P	ENSG00000206503	HLA-A	104.962	0.846786	0.29072	2.91272	0.00358293	0.0561634
Fibroblast	DB_v_P	ENSG00000204592	HLA-E	30.5677	0.822011	0.303642	2.70717	0.00678599	0.0814319
Fibroblast	DB_v_P	ENSG00000204525	HLA-C	106.428	1.01853	0.337503	3.01785	0.00254576	0.0456304
Fibroblast	DB_v_P	ENSG00000234745	HLA-B	142.706	1.3763	0.290995	4.72963	2.2493e-06	0.0003185
Fibroblast	DB_v_P	ENSG00000223865	HLA-DPB1	2.59971	2.42176	0.944766	2.56334	0.010367	0.105105
Fibroblast	DB_v_P	ENSG00000112081	SRSF3	37.6305	-0.762152	0.229516	-3.32069	0.000897937	0.0217968
Fibroblast	DB_v_P	ENSG00000137193	PIM1	8.69839	1.62483	0.567518	2.86304	0.00419599	0.0625087
Fibroblast	DB_v_P	ENSG00000111799	COL12A1	7.56924	2.90461	0.728165	3.98894	6.6368e-05	0.00380988
Fibroblast	DB_v_P	ENSG00000118407	FILIP1	5.61473	-2.51983	0.573322	-4.39513	1.10705e-05	0.00104505
Fibroblast	DB_v_P	ENSG00000164414	SLC35A1	3.21331	-1.90986	0.627987	-3.04124	0.00235608	0.0437059
Fibroblast	DB_v_P	ENSG00000080546	SESN1	2.656	-1.31055	0.520122	-2.51969	0.0117458	0.112744
Fibroblast	DB_v_P	ENSG00000135596	MICAL1	3.47948	-1.50072	0.519062	-2.89121	0.00383761	0.0588526
Fibroblast	DB_v_P	ENSG00000112769	LAMA4	9.34638	-1.07073	0.377916	-2.83326	0.00460756	0.0645971
Fibroblast	DB_v_P	ENSG00000198523	PLN	5.95003	2.4013	0.817944	2.93578	0.00332715	0.0539048
Fibroblast	DB_v_P	ENSG00000135547	HEY2	2.44363	-1.98911	0.642819	-3.09435	0.00197247	0.0384361
Fibroblast	DB_v_P	ENSG00000118503	TNFAIP3	13.4177	2.84549	0.773582	3.67833	0.000234769	0.00906636
Fibroblast	DB_v_P	ENSG00000051620	HEBP2	4.97403	1.25626	0.517979	2.42531	0.0152953	0.131081
Fibroblast	DB_v_P	ENSG00000164442	CITED2	18.9742	1.05963	0.462251	2.29233	0.0218869	0.161978
Fibroblast	DB_v_P	ENSG00000112419	PHACTR2	14.2392	-1.60457	0.411456	-3.89973	9.62996e-05	0.00475675
Fibroblast	DB_v_P	ENSG00000118495	PLAGL1	10.0875	-1.83227	0.534037	-3.43099	0.000601386	0.016928
Fibroblast	DB_v_P	ENSG00000118508	RAB32	4.6376	2.92867	0.821014	3.56714	0.000360893	0.0114408
Fibroblast	DB_v_P	ENSG00000131016	AKAP12	17.6698	-0.829981	0.280299	-2.96106	0.00306582	0.051274
Fibroblast	DB_v_P	ENSG00000092820	EZR	17.9418	-1.99041	0.44237	-4.49944	6.81339e-06	0.000689125
Fibroblast	DB_v_P	ENSG00000112096	SOD2	46.2848	3.43885	0.682944	5.03534	4.77012e-07	8.44311e-05
Fibroblast	DB_v_P	ENSG00000186340	THBS2	14.1157	3.71297	0.71095	5.22254	1.76485e-07	4.53494e-05
Fibroblast	DB_v_P	ENSG00000130024	PHF10	2.40085	-1.55783	0.595216	-2.61725	0.00886422	0.0968
Fibroblast	DB_v_P	ENSG00000136235	GPNMB	7.02746	1.88231	0.663818	2.83558	0.00457423	0.0645558
Fibroblast	DB_v_P	ENSG00000122566	HNRNPA2B1	32.1211	-0.598894	0.198306	-3.02004	0.00252738	0.0455735
Fibroblast	DB_v_P	ENSG00000122643	NT5C3A	3.43874	-1.39949	0.537285	-2.60474	0.00919436	0.0983357
Fibroblast	DB_v_P	ENSG00000122545	2019-09-07	48.1759	-1.1293	0.277431	-4.07057	4.68983e-05	0.0033204
Fibroblast	DB_v_P	ENSG00000164543	STK17A	4.10199	2.24298	0.770388	2.91149	0.00359712	0.0561785
Fibroblast	DB_v_P	ENSG00000015676	NUDCD3	3.02066	-1.91893	0.573311	-3.34711	0.00081659	0.0207091
Fibroblast	DB_v_P	ENSG00000146678	IGFBP1	5.61497	3.28784	1.12046	2.93437	0.00334231	0.0539048
Fibroblast	DB_v_P	ENSG00000146674	IGFBP3	33.8308	1.55587	0.706243	2.20302	0.0275931	0.186259
Fibroblast	DB_v_P	ENSG00000183696	UPP1	8.64662	1.27394	0.497408	2.56116	0.0104324	0.105517
Fibroblast	DB_v_P	ENSG00000049540	ELN	24.9821	-2.97019	0.65484	-4.53575	5.73998e-06	0.000594718
Fibroblast	DB_v_P	ENSG00000127955	GNAI1	5.42734	-1.38169	0.470713	-2.93531	0.00333215	0.0539048
Fibroblast	DB_v_P	ENSG00000019991	HGF	8.04929	-2.09984	0.609996	-3.44238	0.000576626	0.0165238
Fibroblast	DB_v_P	ENSG00000127954	STEAP4	4.27733	2.81027	0.897095	3.13263	0.00173247	0.0350454
Fibroblast	DB_v_P	ENSG00000058091	CDK14	2.64237	-2.01153	0.614121	-3.27547	0.00105488	0.0242223
Fibroblast	DB_v_P	ENSG00000234545	FAM133B	9.76898	-1.05718	0.342989	-3.08225	0.00205446	0.0396697
Fibroblast	DB_v_P	ENSG00000242265	PEG10	3.02226	-1.93702	0.618026	-3.1342	0.00172321	0.0350249
Fibroblast	DB_v_P	ENSG00000004799	PDK4	8.09449	-2.02826	0.572474	-3.54297	0.00039565	0.0124498
Fibroblast	DB_v_P	ENSG00000106236	NPTX2	3.83545	3.12942	1.1588	2.70057	0.00692207	0.081914
Fibroblast	DB_v_P	ENSG00000106333	PCOLCE	26.692	1.49177	0.474554	3.14352	0.00166931	0.0342833
Fibroblast	DB_v_P	ENSG00000106366	SERPINE1	44.9418	1.92335	0.523838	3.67166	0.00024098	0.00922238
Fibroblast	DB_v_P	ENSG00000005483	KMT2E	14.2825	-0.722132	0.31705	-2.27766	0.0227469	0.165177
Fibroblast	DB_v_P	ENSG00000008282	SYPL1	14.3929	-1.00059	0.261135	-3.83169	0.000127266	0.00559402
Fibroblast	DB_v_P	ENSG00000253276	CCDC71L	2.88222	2.14171	0.80551	2.65882	0.00784145	0.0885205
Fibroblast	DB_v_P	ENSG00000105971	CAV2	19.1768	-0.840912	0.363166	-2.3155	0.0205854	0.155877
Fibroblast	DB_v_P	ENSG00000196937	FAM3C	9.92274	0.837303	0.378414	2.21266	0.0269208	0.184675
Fibroblast	DB_v_P	ENSG00000106484	MEST	21.0716	-2.38416	0.547302	-4.35622	1.3233e-05	0.00119604
Fibroblast	DB_v_P	ENSG00000080802	CNOT4	3.59561	-1.67009	0.551541	-3.02804	0.00246143	0.0448763
Fibroblast	DB_v_P	ENSG00000159840	ZYX	13.5312	0.885043	0.356137	2.48512	0.0129508	0.120079
Fibroblast	DB_v_P	ENSG00000106538	RARRES2	38.3624	1.35183	0.369514	3.65839	0.000253802	0.00943157
Fibroblast	DB_v_P	ENSG00000106565	TMEM176B	3.58892	1.96801	0.867977	2.26736	0.0233684	0.168471
Fibroblast	DB_v_P	ENSG00000002933	TMEM176A	2.84407	2.21393	0.88292	2.50751	0.0121585	0.115546
Fibroblast	DB_v_P	ENSG00000002726	AOC1	18.3781	2.20935	0.908191	2.43269	0.014987	0.129664
Fibroblast	DB_v_P	ENSG00000055609	KMT2C	3.64657	-1.13725	0.50598	-2.24763	0.0246	0.173302
Fibroblast	DB_v_P	ENSG00000091879	ANGPT2	3.80825	-2.04086	0.890148	-2.29272	0.0218643	0.161978
Fibroblast	DB_v_P	ENSG00000164733	CTSB	31.4987	1.31509	0.248763	5.28652	1.24665e-07	3.89594e-05
Fibroblast	DB_v_P	ENSG00000164741	DLC1	10.2948	-1.30296	0.323407	-4.02885	5.60509e-05	0.00345079
Fibroblast	DB_v_P	ENSG00000104763	ASAH1	18.6073	-0.897964	0.365048	-2.45985	0.0138995	0.12417
Fibroblast	DB_v_P	ENSG00000120896	SORBS3	9.73593	-0.716633	0.306787	-2.33593	0.019495	0.151675
Fibroblast	DB_v_P	ENSG00000120913	PDLIM2	19.548	1.19351	0.331959	3.59534	0.000323971	0.0108802
Fibroblast	DB_v_P	ENSG00000134013	LOXL2	13.1404	1.76167	0.548183	3.21366	0.00131056	0.0284523
Fibroblast	DB_v_P	ENSG00000120885	CLU	8.51703	1.8132	0.810849	2.23617	0.0253405	0.17705
Fibroblast	DB_v_P	ENSG00000020181	GPR124	5.27333	-1.75936	0.456799	-3.85149	0.000117401	0.00536255
Fibroblast	DB_v_P	ENSG00000156675	RAB11FIP1	4.07126	-2.75675	0.533186	-5.17033	2.3368e-07	4.96337e-05
Fibroblast	DB_v_P	ENSG00000187840	EIF4EBP1	9.67264	-1.26025	0.383003	-3.29043	0.00100033	0.0231387
Fibroblast	DB_v_P	ENSG00000147526	TACC1	14.2092	-1.06092	0.263971	-4.01906	5.843e-05	0.00351233
Fibroblast	DB_v_P	ENSG00000176907	C8orf4	25.8261	-1.32274	0.474233	-2.78922	0.00528344	0.0709073
Fibroblast	DB_v_P	ENSG00000253729	PRKDC	2.50043	-1.89421	0.673957	-2.81058	0.0049453	0.0679858
Fibroblast	DB_v_P	ENSG00000104331	IMPAD1	5.09908	-1.08531	0.476333	-2.27846	0.022699	0.165112
Fibroblast	DB_v_P	ENSG00000137573	SULF1	12.1808	3.46172	0.736221	4.70201	2.57611e-06	0.000341979
Fibroblast	DB_v_P	ENSG00000164764	SBSPON	3.56907	-3.53522	0.866144	-4.08156	4.4735e-05	0.0033204
Fibroblast	DB_v_P	ENSG00000154589	LY96	3.94989	2.05766	0.769991	2.67232	0.00753296	0.0864865
Fibroblast	DB_v_P	ENSG00000164949	GEM	30.1401	1.07454	0.381028	2.82012	0.00480062	0.0664268
Fibroblast	DB_v_P	ENSG00000175895	PLEKHF2	2.3892	-1.43321	0.658315	-2.17709	0.0294738	0.194417
Fibroblast	DB_v_P	ENSG00000169439	SDC2	50.5836	-1.16522	0.313362	-3.71846	0.000200439	0.00795762
Fibroblast	DB_v_P	ENSG00000164920	OSR2	10.0494	1.33233	0.536597	2.48293	0.0130307	0.120079
Fibroblast	DB_v_P	ENSG00000154188	ANGPT1	3.05152	-1.5123	0.619748	-2.44018	0.0146799	0.128313
Fibroblast	DB_v_P	ENSG00000104408	EIF3E	55.2837	-0.442276	0.167611	-2.63871	0.00832212	0.0923038
Fibroblast	DB_v_P	ENSG00000164754	RAD21	5.65898	-1.21766	0.411777	-2.95709	0.00310556	0.051735
Fibroblast	DB_v_P	ENSG00000169398	PTK2	11.7289	-1.41658	0.360387	-3.93071	8.46937e-05	0.00451786
Fibroblast	DB_v_P	ENSG00000160932	LY6E	59.2827	2.40368	0.327891	7.33072	2.28922e-13	3.24154e-10
Fibroblast	DB_v_P	ENSG00000153714	LURAP1L	6.45198	-1.77996	0.5532	-3.21757	0.00129283	0.0284523
Fibroblast	DB_v_P	ENSG00000165264	NDUFB6	8.09214	-0.899296	0.326277	-2.75623	0.00584711	0.0750408
Fibroblast	DB_v_P	ENSG00000175768	TOMM5	4.25372	1.78091	0.753463	2.36363	0.0180969	0.144775
Fibroblast	DB_v_P	ENSG00000198963	RORB	2.57723	3.21207	1.10906	2.89621	0.003777	0.0583443
Fibroblast	DB_v_P	ENSG00000172159	FRMD3	2.98522	-1.37864	0.591458	-2.33092	0.0197574	0.152371
Fibroblast	DB_v_P	ENSG00000180447	GAS1	4.20717	2.61474	0.740818	3.52953	0.000416294	0.0128146
Fibroblast	DB_v_P	ENSG00000106809	OGN	8.01974	-5.13516	1.74298	-2.94619	0.0032171	0.0527355
Fibroblast	DB_v_P	ENSG00000106819	ASPN	26.4574	2.98148	0.664286	4.48824	7.18133e-06	0.000709448
Fibroblast	DB_v_P	ENSG00000148120	C9orf3	19.2425	-0.869946	0.343918	-2.52952	0.011422	0.111031
Fibroblast	DB_v_P	ENSG00000204291	COL15A1	11.5318	1.60804	0.722895	2.22444	0.0261188	0.180704
Fibroblast	DB_v_P	ENSG00000136810	TXN	49.9419	0.841104	0.288694	2.91348	0.00357426	0.0561634
Fibroblast	DB_v_P	ENSG00000136888	ATP6V1G1	31.14	-0.846253	0.212672	-3.97915	6.91633e-05	0.00391741
Fibroblast	DB_v_P	ENSG00000041982	TNC	20.4012	3.78194	0.786808	4.80669	1.53448e-06	0.000241425
Fibroblast	DB_v_P	ENSG00000182752	PAPPA	5.527	2.32872	0.689762	3.37613	0.000735136	0.0194583
Fibroblast	DB_v_P	ENSG00000148175	STOM	22.4131	-0.884519	0.333153	-2.655	0.00793095	0.0891288
Fibroblast	DB_v_P	ENSG00000136859	ANGPTL2	4.75006	3.2746	0.844128	3.87927	0.000104772	0.00494524
Fibroblast	DB_v_P	ENSG00000171159	C9orf16	16.1481	0.707463	0.319831	2.21199	0.0269676	0.184675
Fibroblast	DB_v_P	ENSG00000119335	SET	19.6815	-0.555225	0.224056	-2.47807	0.0132096	0.120936
Fibroblast	DB_v_P	ENSG00000187239	FNBP1	3.08602	1.77168	0.731271	2.42274	0.0154039	0.131643
Fibroblast	DB_v_P	ENSG00000126878	AIF1L	3.17351	-2.33469	0.840956	-2.77623	0.00549933	0.072038
Fibroblast	DB_v_P	ENSG00000233016	SNHG7	10.4444	-0.939318	0.341168	-2.75325	0.00590077	0.0755014
Fibroblast	DB_v_P	ENSG00000244187	TMEM141	8.34869	-1.02604	0.339411	-3.02299	0.00250288	0.045437
Fibroblast	DB_v_P	ENSG00000107317	PTGDS	34.4775	3.29398	1.11628	2.95085	0.00316897	0.0524286
Fibroblast	DB_v_P	ENSG00000148362	C9orf142	6.68688	-1.03148	0.410621	-2.51201	0.0120046	0.11434
Fibroblast	DB_v_P	ENSG00000173848	NET1	5.79024	-1.92431	0.665425	-2.89185	0.00382976	0.0588526
Fibroblast	DB_v_P	ENSG00000026025	VIM	405.853	0.663402	0.217753	3.04659	0.00231456	0.0433138
Fibroblast	DB_v_P	ENSG00000165996	PTPLA	3.36326	-1.75208	0.529125	-3.31129	0.000928679	0.0222883
Fibroblast	DB_v_P	ENSG00000120616	EPC1	5.9997	-1.268	0.443734	-2.85757	0.00426897	0.0629674
Fibroblast	DB_v_P	ENSG00000150093	ITGB1	86.9869	0.679302	0.236791	2.86878	0.00412057	0.061842
Fibroblast	DB_v_P	ENSG00000107562	CXCL12	5.29168	3.56576	0.883141	4.03759	5.40042e-05	0.00345079
Fibroblast	DB_v_P	ENSG00000165512	ZNF22	4.54379	-1.82487	0.465919	-3.9167	8.97693e-05	0.00459734
Fibroblast	DB_v_P	ENSG00000096746	HNRNPH3	14.2421	-1.04668	0.267908	-3.90684	9.35093e-05	0.00467326
Fibroblast	DB_v_P	ENSG00000122862	SRGN	13.6838	1.68652	0.596707	2.82637	0.00470789	0.0656967
Fibroblast	DB_v_P	ENSG00000197746	PSAP	39.8282	0.711024	0.280996	2.53037	0.0113942	0.111015
Fibroblast	DB_v_P	ENSG00000189129	PLAC9	28.6471	-1.36405	0.449673	-3.03344	0.00241784	0.0446565
Fibroblast	DB_v_P	ENSG00000173267	SNCG	4.05299	-2.20648	0.90597	-2.43549	0.0148717	0.128955
Fibroblast	DB_v_P	ENSG00000107796	ACTA2	417.268	-1.12896	0.394453	-2.8621	0.00420845	0.0625087
Fibroblast	DB_v_P	ENSG00000180628	PCGF5	4.54486	-1.42489	0.42651	-3.3408	0.000835369	0.0207523
Fibroblast	DB_v_P	ENSG00000119950	MXI1	3.1588	-1.41394	0.624158	-2.26536	0.0234908	0.168848
Fibroblast	DB_v_P	ENSG00000108055	SMC3	5.39336	-1.51323	0.421809	-3.58748	0.000333884	0.0108802
Fibroblast	DB_v_P	ENSG00000165813	C10orf118	2.93917	-1.35438	0.560608	-2.41591	0.0156959	0.132821
Fibroblast	DB_v_P	ENSG00000170370	EMX2	3.79153	2.09445	0.891688	2.34886	0.0188308	0.148136
Fibroblast	DB_v_P	ENSG00000166033	HTRA1	17.885	1.71122	0.545764	3.13546	0.00171585	0.0350249
Fibroblast	DB_v_P	ENSG00000065154	OAT	10.9783	-1.06256	0.376027	-2.82576	0.00471692	0.0656967
Fibroblast	DB_v_P	ENSG00000132334	PTPRE	2.69951	2.24212	0.86094	2.60427	0.00920693	0.0983357
Fibroblast	DB_v_P	ENSG00000185885	IFITM1	25.7285	1.3942	0.364694	3.82293	0.000131877	0.00571648
Fibroblast	DB_v_P	ENSG00000142089	IFITM3	286.931	0.493225	0.167469	2.94518	0.00322769	0.0527355
Fibroblast	DB_v_P	ENSG00000185507	IRF7	3.04036	1.88432	0.813474	2.31638	0.0205374	0.155791
Fibroblast	DB_v_P	ENSG00000177700	POLR2L	51.1293	0.63008	0.188316	3.34587	0.000820262	0.0207091
Fibroblast	DB_v_P	ENSG00000182208	MOB2	5.53426	-1.22111	0.405815	-3.00902	0.0026209	0.0464187
Fibroblast	DB_v_P	ENSG00000117984	CTSD	21.1152	1.13567	0.382348	2.97026	0.00297544	0.0503573
Fibroblast	DB_v_P	ENSG00000167244	IGF2	100.482	-1.7044	0.583355	-2.92172	0.003481	0.055383
Fibroblast	DB_v_P	ENSG00000180785	OR51E1	4.3418	-3.43466	0.908855	-3.77911	0.000157389	0.00649117
Fibroblast	DB_v_P	ENSG00000132274	TRIM22	2.80025	2.09792	0.861421	2.43542	0.0148747	0.128955
Fibroblast	DB_v_P	ENSG00000166483	WEE1	6.72994	-1.10939	0.411601	-2.69531	0.00703233	0.0827209
Fibroblast	DB_v_P	ENSG00000148926	ADM	18.9871	1.26703	0.548035	2.31196	0.02078	0.156527
Fibroblast	DB_v_P	ENSG00000255823	MTRNR2L8	20.4727	-1.25922	0.484227	-2.60047	0.00930955	0.098953
Fibroblast	DB_v_P	ENSG00000072952	MRVI1	4.5918	-1.60531	0.645735	-2.48602	0.012918	0.120079
Fibroblast	DB_v_P	ENSG00000187079	TEAD1	6.52773	-1.05992	0.402489	-2.63342	0.00845295	0.0930262
Fibroblast	DB_v_P	ENSG00000070081	NUCB2	6.36695	1.66772	0.553008	3.01572	0.00256371	0.0457591
Fibroblast	DB_v_P	ENSG00000074319	TSG101	4.69755	-1.19026	0.489867	-2.42976	0.015109	0.130189
Fibroblast	DB_v_P	ENSG00000109854	HTATIP2	3.00269	2.45207	0.818567	2.99557	0.00273936	0.047304
Fibroblast	DB_v_P	ENSG00000049449	RCN1	17.6533	0.640575	0.290563	2.2046	0.027482	0.186227
Fibroblast	DB_v_P	ENSG00000121691	CAT	4.3785	-1.41673	0.551173	-2.57039	0.0101584	0.10341
Fibroblast	DB_v_P	ENSG00000026508	CD44	26.4211	2.73478	0.517475	5.28486	1.25804e-07	3.89594e-05
Fibroblast	DB_v_P	ENSG00000187479	C11orf96	101.298	0.908563	0.375392	2.4203	0.0155076	0.132017
Fibroblast	DB_v_P	ENSG00000156587	UBE2L6	9.09492	1.61823	0.533703	3.03207	0.00242882	0.044665
Fibroblast	DB_v_P	ENSG00000149131	SERPING1	38.8207	0.843538	0.362628	2.32618	0.0200089	0.153426
Fibroblast	DB_v_P	ENSG00000167996	FTH1	584.631	1.19893	0.319538	3.75209	0.000175367	0.00709483
Fibroblast	DB_v_P	ENSG00000162231	NXF1	4.2884	-1.30111	0.510729	-2.54755	0.0108481	0.10767
Fibroblast	DB_v_P	ENSG00000256690	RP11-727F15.9	3.25412	-1.68876	0.65681	-2.57115	0.010136	0.10341
Fibroblast	DB_v_P	ENSG00000133316	WDR74	2.96356	-1.41411	0.574206	-2.46272	0.0137887	0.123836
Fibroblast	DB_v_P	ENSG00000133321	RARRES3	3.04178	1.92089	0.849518	2.26116	0.0237495	0.169133
Fibroblast	DB_v_P	ENSG00000173457	PPP1R14B	8.58092	1.09396	0.496362	2.20396	0.027527	0.186227
Fibroblast	DB_v_P	ENSG00000245532	NEAT1	98.568	1.45541	0.404312	3.59972	0.000318558	0.0108802
Fibroblast	DB_v_P	ENSG00000251562	MALAT1	2674.32	-0.689093	0.287467	-2.39712	0.0165246	0.136518
Fibroblast	DB_v_P	ENSG00000172638	EFEMP2	14.2791	0.978883	0.407536	2.40196	0.0163076	0.13627
Fibroblast	DB_v_P	ENSG00000175602	CCDC85B	15.9606	0.8353	0.305438	2.73477	0.00624248	0.0784557
Fibroblast	DB_v_P	ENSG00000087365	SF3B2	9.84235	-0.772057	0.341836	-2.25856	0.0239109	0.169855
Fibroblast	DB_v_P	ENSG00000173992	CCS	4.91868	-1.15364	0.479882	-2.40401	0.0162165	0.135874
Fibroblast	DB_v_P	ENSG00000137497	NUMA1	2.4325	-1.87877	0.578206	-3.2493	0.00115688	0.0262803
Fibroblast	DB_v_P	ENSG00000074201	CLNS1A	6.68349	-0.875467	0.357044	-2.45198	0.0142071	0.125942
Fibroblast	DB_v_P	ENSG00000137509	PRCP	4.28639	1.63469	0.742551	2.20145	0.0277039	0.186507
Fibroblast	DB_v_P	ENSG00000137501	SYTL2	5.93759	-1.23255	0.426635	-2.889	0.00386468	0.0590545
Fibroblast	DB_v_P	ENSG00000109861	CTSC	17.1782	1.81634	0.529417	3.43084	0.000601724	0.016928
Fibroblast	DB_v_P	ENSG00000170962	PDGFD	3.65191	2.80808	0.90988	3.08621	0.00202726	0.0393234
Fibroblast	DB_v_P	ENSG00000152402	GUCY1A2	10.0209	-1.1736	0.491034	-2.39006	0.0168456	0.138414
Fibroblast	DB_v_P	ENSG00000166741	NNMT	37.044	1.92254	0.517722	3.71345	0.000204453	0.00804184
Fibroblast	DB_v_P	ENSG00000076043	REXO2	21.1728	0.603223	0.270173	2.23273	0.0255666	0.178337
Fibroblast	DB_v_P	ENSG00000076706	MCAM	14.5983	-1.59628	0.364924	-4.37428	1.21836e-05	0.00112513
Fibroblast	DB_v_P	ENSG00000154096	THY1	53.7967	1.59965	0.474174	3.37355	0.000742055	0.0194583
Fibroblast	DB_v_P	ENSG00000184232	OAF	3.48232	2.1053	0.940548	2.23837	0.0251967	0.176335
Fibroblast	DB_v_P	ENSG00000196914	ARHGEF12	5.90868	-1.09359	0.458364	-2.38585	0.0170399	0.13974
Fibroblast	DB_v_P	ENSG00000154144	TBRG1	4.65395	-1.36481	0.479263	-2.84773	0.00440327	0.063566
Fibroblast	DB_v_P	ENSG00000149564	ESAM	9.33173	-1.30301	0.543021	-2.39955	0.0164153	0.13639
Fibroblast	DB_v_P	ENSG00000004478	FKBP4	6.46438	-1.10412	0.492575	-2.24153	0.0249918	0.17548
Fibroblast	DB_v_P	ENSG00000130037	KCNA5	2.47339	-1.95565	0.687126	-2.84613	0.00442535	0.063566
Fibroblast	DB_v_P	ENSG00000215039	CD27-AS1	4.35151	-1.65069	0.424369	-3.88974	0.00010035	0.00489623
Fibroblast	DB_v_P	ENSG00000215021	PHB2	11.5524	-0.873112	0.313037	-2.78916	0.00528445	0.0709073
Fibroblast	DB_v_P	ENSG00000182326	C1S	31.7193	3.29082	0.503206	6.5397	6.16418e-11	5.23709e-08
Fibroblast	DB_v_P	ENSG00000159403	C1R	35.8694	2.42793	0.535094	4.53738	5.6957e-06	0.000594718
Fibroblast	DB_v_P	ENSG00000110852	CLEC2B	5.66874	2.09107	0.763388	2.73919	0.00615905	0.077868
Fibroblast	DB_v_P	ENSG00000139083	ETV6	2.52872	-1.3734	0.548819	-2.50246	0.0123333	0.116427
Fibroblast	DB_v_P	ENSG00000178878	APOLD1	4.8439	-1.41589	0.578384	-2.44801	0.0143648	0.126601
Fibroblast	DB_v_P	ENSG00000134531	EMP1	18.2574	3.28746	0.712855	4.61168	3.99431e-06	0.000471328
Fibroblast	DB_v_P	ENSG00000111341	MGP	346.947	1.06707	0.411743	2.59158	0.00955353	0.100454
Fibroblast	DB_v_P	ENSG00000111348	ARHGDIB	10.0171	1.51406	0.554268	2.73164	0.00630205	0.0786724
Fibroblast	DB_v_P	ENSG00000008394	MGST1	5.7142	4.43796	0.850612	5.21737	1.81483e-07	4.53494e-05
Fibroblast	DB_v_P	ENSG00000139154	AEBP2	2.74395	-1.88416	0.596807	-3.15707	0.00159361	0.0331847
Fibroblast	DB_v_P	ENSG00000172572	PDE3A	2.78041	-1.49334	0.554214	-2.69451	0.00704919	0.0827209
Fibroblast	DB_v_P	ENSG00000152944	MED21	6.8657	-0.959257	0.35251	-2.72122	0.00650424	0.0791691
Fibroblast	DB_v_P	ENSG00000087448	KLHL42	3.3139	-1.06207	0.479903	-2.21309	0.0268916	0.184675
Fibroblast	DB_v_P	ENSG00000134283	PPHLN1	4.24686	-1.20516	0.441602	-2.72906	0.00635161	0.0788677
Fibroblast	DB_v_P	ENSG00000170421	KRT8	32.6922	-1.18708	0.522759	-2.2708	0.0231588	0.167311
Fibroblast	DB_v_P	ENSG00000111057	KRT18	54.8087	-1.20777	0.379135	-3.18559	0.00144457	0.0306827
Fibroblast	DB_v_P	ENSG00000111077	TENC1	4.24447	-1.65208	0.537896	-3.07137	0.00213082	0.0405908
Fibroblast	DB_v_P	ENSG00000167779	IGFBP6	57.96	1.69163	0.648877	2.60701	0.00913379	0.0982287
Fibroblast	DB_v_P	ENSG00000161638	ITGA5	7.10148	2.3445	0.701316	3.34301	0.000828754	0.0207091
Fibroblast	DB_v_P	ENSG00000135404	CD63	157.725	0.974693	0.177689	5.4854	4.12532e-08	1.94715e-05
Fibroblast	DB_v_P	ENSG00000123342	MMP19	4.2861	1.78043	0.747383	2.38221	0.017209	0.140315
Fibroblast	DB_v_P	ENSG00000076108	BAZ2A	3.05477	-1.29826	0.559792	-2.31919	0.0203847	0.154912
Fibroblast	DB_v_P	ENSG00000166888	STAT6	2.46855	-1.37767	0.565085	-2.43799	0.0147692	0.128829
Fibroblast	DB_v_P	ENSG00000185633	NDUFA4L2	90.2164	-1.35088	0.390286	-3.46125	0.000537683	0.0155379
Fibroblast	DB_v_P	ENSG00000175215	CTDSP2	6.02462	-1.05498	0.396039	-2.66383	0.00772561	0.0879849
Fibroblast	DB_v_P	ENSG00000174099	MSRB3	11.1737	-1.16046	0.318461	-3.64395	0.000268481	0.00974793
Fibroblast	DB_v_P	ENSG00000139278	GLIPR1	6.96789	2.00512	0.595124	3.36925	0.000753739	0.0196435
Fibroblast	DB_v_P	ENSG00000175183	CSRP2	18.2368	-0.824058	0.371206	-2.21995	0.0264221	0.182506
Fibroblast	DB_v_P	ENSG00000058272	PPP1R12A	15.2814	-1.43399	0.29077	-4.9317	8.15155e-07	0.000133184
Fibroblast	DB_v_P	ENSG00000139329	LUM	172.42	2.02469	0.558421	3.62574	0.000288139	0.0102001
Fibroblast	DB_v_P	ENSG00000173598	NUDT4	13.1781	-0.907609	0.385335	-2.35538	0.0185039	0.14614
Fibroblast	DB_v_P	ENSG00000017427	IGF1	6.09035	1.93422	0.878156	2.2026	0.0276231	0.186259
Fibroblast	DB_v_P	ENSG00000235162	C12orf75	28.4462	1.01937	0.413137	2.46739	0.0136104	0.123015
Fibroblast	DB_v_P	ENSG00000204842	ATXN2	3.50051	-1.43105	0.52607	-2.72026	0.0065231	0.0791717
Fibroblast	DB_v_P	ENSG00000139726	DENR	6.52925	-1.00436	0.3882	-2.58722	0.00967529	0.101157
Fibroblast	DB_v_P	ENSG00000182196	ARL6IP4	22.3552	0.573339	0.26481	2.16509	0.0303805	0.199778
Fibroblast	DB_v_P	ENSG00000122026	RPL21	342.62	-0.287869	0.111423	-2.58357	0.00977838	0.10181
Fibroblast	DB_v_P	ENSG00000122035	RASL11A	2.94155	-1.86272	0.730661	-2.54937	0.0107919	0.10767
Fibroblast	DB_v_P	ENSG00000102802	MEDAG	2.66506	2.1801	0.886405	2.45949	0.0139136	0.12417
Fibroblast	DB_v_P	ENSG00000244754	N4BP2L2	16.6041	-0.862254	0.299276	-2.88113	0.00396249	0.0601166
Fibroblast	DB_v_P	ENSG00000133121	STARD13	2.4331	-1.59856	0.671032	-2.38225	0.0172074	0.140315
Fibroblast	DB_v_P	ENSG00000133110	POSTN	83.9653	3.36366	0.831823	4.04373	5.26085e-05	0.00345079
Fibroblast	DB_v_P	ENSG00000183722	LHFP	25.613	-1.07974	0.273571	-3.94685	7.91876e-05	0.00436868
Fibroblast	DB_v_P	ENSG00000102804	TSC22D1	32.5964	-1.24593	0.354595	-3.51366	0.00044198	0.0134064
Fibroblast	DB_v_P	ENSG00000125249	RAP2A	6.3203	-1.64111	0.423546	-3.8747	0.000106758	0.0049699
Fibroblast	DB_v_P	ENSG00000102606	ARHGEF7	3.47528	-1.52538	0.586646	-2.60018	0.00931761	0.098953
Fibroblast	DB_v_P	ENSG00000183087	GAS6	18.3974	-1.13131	0.353657	-3.1989	0.00137953	0.029533
Fibroblast	DB_v_P	ENSG00000100814	CCNB1IP1	4.28742	-1.54876	0.46994	-3.29565	0.000981929	0.0230455
Fibroblast	DB_v_P	ENSG00000214274	ANG	3.16139	-1.47662	0.586599	-2.51726	0.0118271	0.113157
Fibroblast	DB_v_P	ENSG00000165795	NDRG2	8.84096	-1.27023	0.475131	-2.67343	0.0075079	0.0864865
Fibroblast	DB_v_P	ENSG00000129562	DAD1	24.5047	0.610237	0.254352	2.39918	0.0164318	0.13639
Fibroblast	DB_v_P	ENSG00000100911	PSME2	14.3354	0.804517	0.371013	2.16843	0.0301256	0.198409
Fibroblast	DB_v_P	ENSG00000100938	GMPR2	3.1092	-1.39865	0.599175	-2.33429	0.0195805	0.152062
Fibroblast	DB_v_P	ENSG00000198604	BAZ1A	6.84089	1.48288	0.641336	2.31216	0.0207686	0.156527
Fibroblast	DB_v_P	ENSG00000100906	NFKBIA	114.579	1.59361	0.315463	5.05166	4.37988e-07	8.16555e-05
Fibroblast	DB_v_P	ENSG00000100934	SEC23A	5.33149	1.17118	0.499114	2.34651	0.01895	0.148523
Fibroblast	DB_v_P	ENSG00000131981	LGALS3	34.2523	2.53771	0.457458	5.54741	2.89928e-08	1.53952e-05
Fibroblast	DB_v_P	ENSG00000126777	KTN1	17.8499	-0.636341	0.23492	-2.70876	0.00675362	0.081273
Fibroblast	DB_v_P	ENSG00000054654	SYNE2	3.26476	-1.3315	0.548768	-2.42635	0.0152516	0.131081
Fibroblast	DB_v_P	ENSG00000126804	ZBTB1	2.6894	-1.71561	0.628844	-2.7282	0.00636809	0.0788677
Fibroblast	DB_v_P	ENSG00000126803	HSPA2	21.8274	-1.26356	0.294094	-4.29644	1.73566e-05	0.00147462
Fibroblast	DB_v_P	ENSG00000258289	CHURC1	16.9571	-1.31034	0.285681	-4.58672	4.50275e-06	0.00050336
Fibroblast	DB_v_P	ENSG00000119655	NPC2	27.7204	0.917231	0.315314	2.90894	0.00362652	0.0562243
Fibroblast	DB_v_P	ENSG00000170345	FOS	282.582	-0.653819	0.234353	-2.78989	0.00527254	0.0709073
Fibroblast	DB_v_P	ENSG00000119650	IFT43	6.20969	-1.17601	0.362562	-3.24361	0.00118025	0.0266686
Fibroblast	DB_v_P	ENSG00000165949	IFI27	147.271	2.75737	0.320668	8.59883	8.05363e-18	1.71059e-14
Fibroblast	DB_v_P	ENSG00000119632	IFI27L2	17.6943	0.848266	0.283732	2.98967	0.00279277	0.0478436
Fibroblast	DB_v_P	ENSG00000183576	SETD3	2.67041	-1.58571	0.570175	-2.7811	0.00541758	0.0719913
Fibroblast	DB_v_P	ENSG00000214548	MEG3	75.8358	-2.14379	0.248942	-8.6116	7.20457e-18	1.71059e-14
Fibroblast	DB_v_P	ENSG00000225746	AL132709.5	4.93004	-2.49468	0.530509	-4.70242	2.571e-06	0.000341979
Fibroblast	DB_v_P	ENSG00000232018	AL132709.8	2.67557	-2.66562	0.660012	-4.03874	5.3738e-05	0.00345079
Fibroblast	DB_v_P	ENSG00000126214	KLC1	4.54895	-1.32676	0.44283	-2.9961	0.00273457	0.047304
Fibroblast	DB_v_P	ENSG00000100711	ZFYVE21	5.93719	-0.955411	0.405502	-2.35612	0.0184669	0.14614
Fibroblast	DB_v_P	ENSG00000182809	CRIP2	33.0393	-1.07703	0.274994	-3.91655	8.98256e-05	0.00459734
Fibroblast	DB_v_P	ENSG00000068793	CYFIP1	2.40916	-1.38089	0.608087	-2.27087	0.0231547	0.167311
Fibroblast	DB_v_P	ENSG00000104067	TJP1	6.95414	-1.20589	0.446062	-2.70341	0.00686327	0.0818966
Fibroblast	DB_v_P	ENSG00000166923	GREM1	4.36422	3.47938	0.885425	3.92961	8.5082e-05	0.00451786
Fibroblast	DB_v_P	ENSG00000182117	NOP10	20.0801	0.972623	0.285678	3.40461	0.000662582	0.018159
Fibroblast	DB_v_P	ENSG00000134138	MEIS2	3.16954	-1.2101	0.524564	-2.30687	0.0210618	0.157242
Fibroblast	DB_v_P	ENSG00000137801	THBS1	49.1797	1.44686	0.443162	3.26485	0.00109521	0.0250133
Fibroblast	DB_v_P	ENSG00000166946	CCNDBP1	6.47993	-0.917941	0.400561	-2.29164	0.0219266	0.16199
Fibroblast	DB_v_P	ENSG00000166710	B2M	711.164	0.839662	0.23826	3.52414	0.000424857	0.0129841
Fibroblast	DB_v_P	ENSG00000171766	GATM	4.92894	-2.89918	0.879648	-3.29584	0.000981271	0.0230455
Fibroblast	DB_v_P	ENSG00000104164	BLOC1S6	2.4525	1.80247	0.787025	2.29024	0.0220076	0.162025
Fibroblast	DB_v_P	ENSG00000140285	FGF7	5.7593	3.69735	1.02276	3.61506	0.000300283	0.0103707
Fibroblast	DB_v_P	ENSG00000103710	RASL12	5.73973	-1.79577	0.446935	-4.01796	5.87042e-05	0.00351233
Fibroblast	DB_v_P	ENSG00000137809	ITGA11	2.3835	2.31226	0.890698	2.59601	0.00943134	0.0996626
Fibroblast	DB_v_P	ENSG00000166173	LARP6	3.57766	1.9229	0.747607	2.57208	0.010109	0.10341
Fibroblast	DB_v_P	ENSG00000129009	ISLR	11.6023	2.47027	0.635496	3.88715	0.000101429	0.00489623
Fibroblast	DB_v_P	ENSG00000173546	CSPG4	4.44754	-2.01427	0.597065	-3.37362	0.000741868	0.0194583
Fibroblast	DB_v_P	ENSG00000140545	MFGE8	61.5289	0.979782	0.27728	3.53355	0.00041002	0.0127136
Fibroblast	DB_v_P	ENSG00000182054	IDH2	6.49704	-0.940404	0.410839	-2.28898	0.0220803	0.162279
Fibroblast	DB_v_P	ENSG00000247809	NR2F2-AS1	3.78308	-1.47429	0.658261	-2.23968	0.0251117	0.176031
Fibroblast	DB_v_P	ENSG00000184254	ALDH1A3	7.08308	2.92741	1.00326	2.9179	0.00352398	0.0556501
Fibroblast	DB_v_P	ENSG00000234769	WASH4P	5.22277	-1.19136	0.415104	-2.87003	0.00410426	0.0618259
Fibroblast	DB_v_P	ENSG00000205937	RNPS1	8.75143	-0.870186	0.380699	-2.28576	0.0222684	0.16318
Fibroblast	DB_v_P	ENSG00000162076	FLYWCH2	5.37108	1.21957	0.554449	2.19961	0.0278344	0.187089
Fibroblast	DB_v_P	ENSG00000008517	IL32	16.0028	2.46476	0.628838	3.91954	8.87184e-05	0.00459734
Fibroblast	DB_v_P	ENSG00000213853	EMP2	6.32487	-1.11209	0.44608	-2.49302	0.0126662	0.118515
Fibroblast	DB_v_P	ENSG00000186260	MKL2	3.26421	-1.54774	0.606434	-2.5522	0.0107044	0.107245
Fibroblast	DB_v_P	ENSG00000066654	THUMPD1	3.89405	-1.42824	0.451136	-3.16588	0.00154616	0.0325152
Fibroblast	DB_v_P	ENSG00000004779	NDUFAB1	10.743	-0.673992	0.298116	-2.26084	0.0237694	0.169133
Fibroblast	DB_v_P	ENSG00000168488	ATXN2L	2.65051	-1.60101	0.634867	-2.5218	0.0116756	0.11255
Fibroblast	DB_v_P	ENSG00000169217	CD2BP2	4.67236	-1.02859	0.445519	-2.30874	0.0209579	0.157018
Fibroblast	DB_v_P	ENSG00000089280	FUS	23.4306	-0.655161	0.236665	-2.7683	0.00563494	0.0732025
Fibroblast	DB_v_P	ENSG00000140682	TGFB1I1	24.3472	-0.839267	0.235015	-3.57112	0.000355454	0.0113532
Fibroblast	DB_v_P	ENSG00000069329	VPS35	5.76632	-0.940443	0.422094	-2.22804	0.0258776	0.179443
Fibroblast	DB_v_P	ENSG00000196470	SIAH1	3.65583	-1.3386	0.535106	-2.50157	0.0123644	0.116461
Fibroblast	DB_v_P	ENSG00000177200	CHD9	11.4784	-1.44929	0.359144	-4.0354	5.45102e-05	0.00345079
Fibroblast	DB_v_P	ENSG00000087245	MMP2	19.8932	2.15802	0.665813	3.24118	0.00119034	0.0267001
Fibroblast	DB_v_P	ENSG00000070761	C16orf80	4.08178	-1.23857	0.480787	-2.57613	0.00999122	0.102999
Fibroblast	DB_v_P	ENSG00000135720	DYNC1LI2	6.01379	-1.15553	0.414468	-2.78798	0.00530386	0.0709073
Fibroblast	DB_v_P	ENSG00000140939	NOL3	3.36961	-1.41085	0.618839	-2.27984	0.0226171	0.164799
Fibroblast	DB_v_P	ENSG00000159713	TPPP3	39.6949	-1.38399	0.536322	-2.58051	0.00986534	0.102464
Fibroblast	DB_v_P	ENSG00000140836	ZFHX3	8.07719	-1.42608	0.397186	-3.59045	0.00033011	0.0108802
Fibroblast	DB_v_P	ENSG00000050820	BCAR1	4.42797	-1.13052	0.486875	-2.32199	0.0202336	0.154869
Fibroblast	DB_v_P	ENSG00000034713	GABARAPL2	22.599	-0.590336	0.2443	-2.41644	0.0156731	0.132821
Fibroblast	DB_v_P	ENSG00000260682	7SK	14.3372	-1.25916	0.47772	-2.63576	0.00839484	0.0926267
Fibroblast	DB_v_P	ENSG00000103175	WFDC1	16.2648	-1.5949	0.524191	-3.04258	0.00234556	0.0437015
Fibroblast	DB_v_P	ENSG00000103187	COTL1	13.5597	1.10115	0.498292	2.20985	0.0271155	0.185188
Fibroblast	DB_v_P	ENSG00000108953	YWHAE	27.9229	-0.64806	0.193535	-3.34855	0.000812355	0.0207091
Fibroblast	DB_v_P	ENSG00000186594	MIR22HG	7.09675	-1.16206	0.434075	-2.67709	0.00742652	0.0861963
Fibroblast	DB_v_P	ENSG00000132386	SERPINF1	49.1058	1.59038	0.423549	3.75489	0.000173415	0.00708332
Fibroblast	DB_v_P	ENSG00000213977	TAX1BP3	16.5432	1.06586	0.331829	3.21208	0.00131778	0.0284523
Fibroblast	DB_v_P	ENSG00000129197	RPAIN	5.18939	-0.943073	0.380723	-2.47705	0.0132471	0.121019
Fibroblast	DB_v_P	ENSG00000129226	CD68	2.46375	2.09117	0.881408	2.37253	0.0176667	0.142407
Fibroblast	DB_v_P	ENSG00000109099	PMP22	24.2126	-0.558514	0.239782	-2.32926	0.0198453	0.152723
Fibroblast	DB_v_P	ENSG00000170315	UBB	76.4904	-0.535491	0.178749	-2.99577	0.0027375	0.047304
Fibroblast	DB_v_P	ENSG00000034152	MAP2K3	5.6021	1.73494	0.733193	2.36628	0.0179678	0.144479
Fibroblast	DB_v_P	ENSG00000109046	WSB1	17.455	-0.815446	0.286646	-2.84478	0.00444424	0.063566
Fibroblast	DB_v_P	ENSG00000126653	NSRP1	6.8202	-0.899856	0.378433	-2.37785	0.017414	0.141443
Fibroblast	DB_v_P	ENSG00000108691	CCL2	55.8693	1.9862	0.553845	3.58621	0.000335523	0.0108802
Fibroblast	DB_v_P	ENSG00000161570	CCL5	3.20284	2.68582	1.04133	2.57923	0.00990209	0.102595
Fibroblast	DB_v_P	ENSG00000125691	RPL23	107.725	-0.348522	0.142664	-2.44295	0.0145677	0.127595
Fibroblast	DB_v_P	ENSG00000002834	LASP1	12.5836	-0.777036	0.333122	-2.33259	0.0196699	0.152371
Fibroblast	DB_v_P	ENSG00000263874	LINC00672	2.67279	-2.2524	0.620814	-3.62814	0.000285466	0.0101904
Fibroblast	DB_v_P	ENSG00000126351	THRA	3.66835	-1.91508	0.470406	-4.07113	4.67861e-05	0.0033204
Fibroblast	DB_v_P	ENSG00000141753	IGFBP4	57.5045	2.16361	0.428449	5.04987	4.42108e-07	8.16555e-05
Fibroblast	DB_v_P	ENSG00000168256	NKIRAS2	3.59276	-1.2762	0.474393	-2.69018	0.00714139	0.0833424
Fibroblast	DB_v_P	ENSG00000068079	IFI35	4.93038	1.43351	0.611295	2.34504	0.0190249	0.148835
Fibroblast	DB_v_P	ENSG00000175906	ARL4D	4.2052	-1.21321	0.492813	-2.46181	0.0138238	0.123889
Fibroblast	DB_v_P	ENSG00000108840	HDAC5	2.86051	-1.37168	0.538953	-2.54509	0.0109251	0.10793
Fibroblast	DB_v_P	ENSG00000186566	GPATCH8	4.18537	-1.22642	0.454285	-2.69967	0.00694079	0.081914
Fibroblast	DB_v_P	ENSG00000131097	HIGD1B	19.8887	-2.22726	0.475157	-4.68742	2.76667e-06	0.000356146
Fibroblast	DB_v_P	ENSG00000186834	HEXIM1	10.3918	-0.878543	0.338729	-2.59365	0.00949641	0.100101
Fibroblast	DB_v_P	ENSG00000108823	SGCA	5.31117	-2.61555	0.641186	-4.07924	4.51825e-05	0.0033204
Fibroblast	DB_v_P	ENSG00000108848	LUC7L3	9.66959	-0.989485	0.311582	-3.17568	0.00149485	0.0315927
Fibroblast	DB_v_P	ENSG00000108387	2019-09-04	7.53695	-1.52305	0.580273	-2.62471	0.0086723	0.0949483
Fibroblast	DB_v_P	ENSG00000121068	TBX2	6.12286	-1.90624	0.442719	-4.30576	1.66414e-05	0.00144271
Fibroblast	DB_v_P	ENSG00000011028	MRC2	3.27663	1.86611	0.852398	2.18924	0.0285792	0.190289
Fibroblast	DB_v_P	ENSG00000136488	CSH1	13.707	1.36126	0.56371	2.41481	0.0157433	0.132957
Fibroblast	DB_v_P	ENSG00000176170	SPHK1	8.57788	2.78702	0.770793	3.61578	0.00029944	0.0103707
Fibroblast	DB_v_P	ENSG00000035862	TIMP2	31.0397	1.48269	0.288244	5.14386	2.69146e-07	5.44444e-05
Fibroblast	DB_v_P	ENSG00000108679	LGALS3BP	36.6947	1.24591	0.269536	4.62241	3.79312e-06	0.000460376
Fibroblast	DB_v_P	ENSG00000185624	P4HB	41.0433	0.71625	0.310485	2.30688	0.0210618	0.157242
Fibroblast	DB_v_P	ENSG00000169727	GPS1	4.25705	-1.39043	0.448442	-3.10058	0.00193141	0.0379843
Fibroblast	DB_v_P	ENSG00000101608	MYL12A	80.7741	-0.537446	0.187412	-2.86772	0.00413445	0.061842
Fibroblast	DB_v_P	ENSG00000101745	ANKRD12	7.70096	-1.04632	0.335393	-3.11968	0.00181047	0.0363403
Fibroblast	DB_v_P	ENSG00000168461	RAB31	9.22503	1.5742	0.564658	2.78788	0.00530547	0.0709073
Fibroblast	DB_v_P	ENSG00000101670	LIPG	2.79082	-1.97111	0.741014	-2.66001	0.00781372	0.0885205
Fibroblast	DB_v_P	ENSG00000141682	PMAIP1	3.2052	1.87003	0.792335	2.36015	0.0182677	0.145593
Fibroblast	DB_v_P	ENSG00000088832	FKBP1A	39.7091	0.824682	0.236169	3.49192	0.000479562	0.0141471
Fibroblast	DB_v_P	ENSG00000101361	NOP56	7.28579	-1.06218	0.419283	-2.53333	0.0112984	0.110334
Fibroblast	DB_v_P	ENSG00000088882	CPXM1	3.12703	2.11522	0.915626	2.31014	0.0208806	0.156715
Fibroblast	DB_v_P	ENSG00000101220	C20orf27	6.45982	1.61701	0.655095	2.46836	0.0135733	0.122941
Fibroblast	DB_v_P	ENSG00000171867	PRNP	7.8141	1.5028	0.605131	2.48343	0.0130122	0.120079
Fibroblast	DB_v_P	ENSG00000089063	TMEM230	17.2772	0.708167	0.282852	2.50367	0.0122913	0.116422
Fibroblast	DB_v_P	ENSG00000101290	CDS2	2.53472	-1.40426	0.630335	-2.2278	0.0258941	0.179443
Fibroblast	DB_v_P	ENSG00000132640	BTBD3	3.01217	-1.53525	0.609386	-2.51934	0.0117574	0.112744
Fibroblast	DB_v_P	ENSG00000089048	ESF1	3.90986	-1.16542	0.52288	-2.22885	0.0258241	0.179443
Fibroblast	DB_v_P	ENSG00000125870	SNRPB2	14.8975	-0.694449	0.244682	-2.83818	0.00453723	0.0642471
Fibroblast	DB_v_P	ENSG00000125868	DSTN	151.38	-0.639066	0.249844	-2.55786	0.0105318	0.106269
Fibroblast	DB_v_P	ENSG00000088930	XRN2	7.30252	-0.815947	0.362942	-2.24815	0.0245668	0.173302
Fibroblast	DB_v_P	ENSG00000178726	THBD	2.42896	-2.06627	0.777094	-2.65897	0.007838	0.0885205
Fibroblast	DB_v_P	ENSG00000101439	CST3	239.2	1.94626	0.316885	6.14186	8.15597e-10	5.77443e-07
Fibroblast	DB_v_P	ENSG00000101294	HM13	8.11149	1.60868	0.518263	3.10397	0.0019094	0.0379025
Fibroblast	DB_v_P	ENSG00000125968	ID1	17.5448	-2.01041	0.494931	-4.06199	4.86564e-05	0.00335109
Fibroblast	DB_v_P	ENSG00000131055	COX4I2	23.2045	-2.34186	0.574233	-4.07823	4.5379e-05	0.0033204
Fibroblast	DB_v_P	ENSG00000179772	FOXS1	6.9123	-1.33035	0.542237	-2.45345	0.0141494	0.125746
Fibroblast	DB_v_P	ENSG00000088356	PDRG1	3.09551	-1.23395	0.532064	-2.31918	0.0203851	0.154912
Fibroblast	DB_v_P	ENSG00000101000	PROCR	2.74373	2.20607	0.882442	2.49996	0.0124209	0.116734
Fibroblast	DB_v_P	ENSG00000131051	RBM39	28.5288	-0.536424	0.188548	-2.84503	0.00444075	0.063566
Fibroblast	DB_v_P	ENSG00000124145	SDC4	6.89062	1.60716	0.595265	2.6999	0.00693605	0.081914
Fibroblast	DB_v_P	ENSG00000101457	DNTTIP1	3.01365	-1.62712	0.622048	-2.61574	0.00890335	0.0968485
Fibroblast	DB_v_P	ENSG00000182463	TSHZ2	5.57984	2.04029	0.83726	2.43686	0.0148152	0.128955
Fibroblast	DB_v_P	ENSG00000101160	CTSZ	8.24333	1.34925	0.547409	2.46478	0.0137096	0.123386
Fibroblast	DB_v_P	ENSG00000124172	ATP5E	101.815	0.844818	0.152122	5.55354	2.79934e-08	1.53952e-05
Fibroblast	DB_v_P	ENSG00000130702	LAMA5	4.69011	-1.92381	0.581459	-3.30858	0.000937689	0.0223781
Fibroblast	DB_v_P	ENSG00000011304	PTBP1	7.18798	-0.855288	0.365694	-2.33881	0.0193454	0.151065
Fibroblast	DB_v_P	ENSG00000167468	GPX4	46.6757	0.721899	0.228366	3.16115	0.0015715	0.0328853
Fibroblast	DB_v_P	ENSG00000099622	CIRBP	40.7284	-0.936328	0.212689	-4.40234	1.07088e-05	0.00103389
Fibroblast	DB_v_P	ENSG00000127540	UQCR11	44.0988	0.465789	0.193958	2.4015	0.0163281	0.13627
Fibroblast	DB_v_P	ENSG00000065000	AP3D1	4.84727	-1.38538	0.450487	-3.07529	0.00210296	0.0402404
Fibroblast	DB_v_P	ENSG00000104964	AES	10.3677	0.864845	0.35201	2.45688	0.014015	0.124813
Fibroblast	DB_v_P	ENSG00000130255	RPL36	266.38	0.371036	0.154753	2.39759	0.0165033	0.136518
Fibroblast	DB_v_P	ENSG00000174917	C19orf70	14.8399	0.976311	0.315074	3.09867	0.00194392	0.0380542
Fibroblast	DB_v_P	ENSG00000171105	INSR	3.91136	-1.18551	0.516977	-2.29317	0.0218385	0.161978
Fibroblast	DB_v_P	ENSG00000104980	TIMM44	5.3796	-1.16254	0.444724	-2.61408	0.00894671	0.0969531
Fibroblast	DB_v_P	ENSG00000167772	ANGPTL4	7.69513	-1.03945	0.455448	-2.28227	0.0224736	0.164317
Fibroblast	DB_v_P	ENSG00000104979	C19orf53	22.4611	0.614542	0.259783	2.3656	0.0180009	0.144479
Fibroblast	DB_v_P	ENSG00000074181	NOTCH3	22.6085	-1.25573	0.459776	-2.73117	0.00631101	0.0786724
Fibroblast	DB_v_P	ENSG00000127528	KLF2	8.24341	-1.53276	0.457718	-3.34869	0.000811941	0.0207091
Fibroblast	DB_v_P	ENSG00000130303	BST2	24.4413	1.1453	0.412274	2.77801	0.00546937	0.072038
Fibroblast	DB_v_P	ENSG00000105655	ISYNA1	19.8955	-2.2844	0.440695	-5.18362	2.17615e-07	4.86541e-05
Fibroblast	DB_v_P	ENSG00000124299	PEPD	3.64898	-1.12883	0.515147	-2.19127	0.028432	0.190037
Fibroblast	DB_v_P	ENSG00000126261	UBA2	8.60683	-0.817903	0.37405	-2.18662	0.0287706	0.191263
Fibroblast	DB_v_P	ENSG00000266964	FXYD1	19.015	-1.17071	0.474818	-2.4656	0.0136783	0.123366
Fibroblast	DB_v_P	ENSG00000004776	HSPB6	10.3734	2.09263	0.577531	3.62341	0.000290745	0.0102073
Fibroblast	DB_v_P	ENSG00000130402	ACTN4	21.4152	-0.841139	0.291688	-2.8837	0.00393037	0.0598431
Fibroblast	DB_v_P	ENSG00000104823	ECH1	9.7959	-0.873315	0.33438	-2.61175	0.00900807	0.0973697
Fibroblast	DB_v_P	ENSG00000269190	FBXO17	2.53759	-1.31242	0.528815	-2.48181	0.0130717	0.120079
Fibroblast	DB_v_P	ENSG00000011422	PLAUR	6.64453	1.63064	0.689461	2.36509	0.0180258	0.144479
Fibroblast	DB_v_P	ENSG00000187244	BCAM	15.4641	-2.2913	0.63793	-3.59177	0.000328435	0.0108802
Fibroblast	DB_v_P	ENSG00000130203	APOE	67.0881	2.23742	0.869896	2.57205	0.0101098	0.10341
Fibroblast	DB_v_P	ENSG00000007255	TRAPPC6A	3.30121	-1.14441	0.481265	-2.37793	0.0174103	0.141443
Fibroblast	DB_v_P	ENSG00000125744	RTN2	2.57656	-1.58873	0.572408	-2.77552	0.00551138	0.072038
Fibroblast	DB_v_P	ENSG00000125753	VASP	10.4321	-0.66609	0.301185	-2.21156	0.026997	0.184675
Fibroblast	DB_v_P	ENSG00000124440	HIF3A	3.66896	-2.10365	0.682951	-3.08024	0.00206832	0.0397566
Fibroblast	DB_v_P	ENSG00000257704	PRR24	7.91553	1.83134	0.569411	3.2162	0.00129902	0.0284523
Fibroblast	DB_v_P	ENSG00000104852	SNRNP70	8.80212	-0.98185	0.387053	-2.53673	0.0111892	0.10952
Fibroblast	DB_v_P	ENSG00000074219	TEAD2	2.76161	-1.56029	0.603211	-2.58663	0.00969183	0.101157
Fibroblast	DB_v_P	ENSG00000170889	RPS9	225.809	0.293841	0.125163	2.34767	0.0188914	0.148338
Fibroblast	DB_v_P	ENSG00000108107	RPL28	338.442	0.464139	0.182337	2.5455	0.0109123	0.10793
Fibroblast	DB_v_P	ENSG00000184113	CLDN5	2.3965	-2.78168	1.26924	-2.1916	0.0284082	0.190037
Fibroblast	DB_v_P	ENSG00000250479	CHCHD10	23.5206	1.51191	0.390402	3.8727	0.000107634	0.0049699
Fibroblast	DB_v_P	ENSG00000099953	MMP11	55.9306	4.73387	0.910062	5.2017	1.97471e-07	4.66032e-05
Fibroblast	DB_v_P	ENSG00000240972	MIF	50.6562	0.812608	0.279316	2.90928	0.00362261	0.0562243
Fibroblast	DB_v_P	ENSG00000100028	SNRPD3	9.85452	-0.731616	0.30809	-2.37468	0.0175639	0.142108
Fibroblast	DB_v_P	ENSG00000198832	SELM	63.1936	0.957904	0.244916	3.91115	9.18562e-05	0.0046453
Fibroblast	DB_v_P	ENSG00000100097	LGALS1	532.095	0.527762	0.219218	2.40748	0.016063	0.134853
Fibroblast	DB_v_P	ENSG00000198792	TMEM184B	2.81018	-1.96674	0.60697	-3.24026	0.00119421	0.0267001
Fibroblast	DB_v_P	ENSG00000100242	SUN2	4.72749	-1.59962	0.533501	-2.99835	0.00271446	0.047304
Fibroblast	DB_v_P	ENSG00000183864	TOB2	6.6025	-1.11828	0.374207	-2.9884	0.00280439	0.0478436
Fibroblast	DB_v_P	ENSG00000025708	TYMP	20.1535	1.61609	0.400877	4.03138	5.5451e-05	0.00345079
Fibroblast	DB_v_P	ENSG00000243927	MRPS6	11.6204	-1.14373	0.336243	-3.40151	0.00067014	0.0182484
Fibroblast	DB_v_P	ENSG00000198054	DSCR8	5.27301	-2.98535	0.707544	-4.21931	2.45055e-05	0.00196414
Fibroblast	DB_v_P	ENSG00000182240	BACE2	3.56601	1.90428	0.840052	2.26686	0.0233987	0.168471
Fibroblast	DB_v_P	ENSG00000183486	MX2	2.59748	1.87884	0.80607	2.33086	0.0197607	0.152371
Fibroblast	DB_v_P	ENSG00000157601	MX1	5.00016	2.08525	0.833014	2.50326	0.0123055	0.116422
Fibroblast	DB_v_P	ENSG00000160213	CSTB	23.4682	1.09287	0.288837	3.78371	0.000154509	0.00647773
Fibroblast	DB_v_P	ENSG00000160310	PRMT2	8.02219	-1.07091	0.325507	-3.28997	0.00100196	0.0231387
Monocyte	DB_v_P	ENSG00000187608	ISG15	36.3852	1.53175	0.312279	4.90508	9.3388e-07	0.00261486
Monocyte	DB_v_P	ENSG00000137959	IFI44L	3.25128	1.81614	0.523614	3.46847	0.000523436	0.147088
Monocyte	DB_v_P	ENSG00000203747	FCGR3A	6.12438	1.35991	0.392186	3.4675	0.000525314	0.147088
Monocyte	DB_v_P	ENSG00000115457	IGFBP2	2.16438	3.9597	0.906458	4.36832	1.25206e-05	0.0116859
Monocyte	DB_v_P	ENSG00000163453	IGFBP7	14.1816	1.84932	0.522471	3.53957	0.000400781	0.124688
Monocyte	DB_v_P	ENSG00000146678	IGFBP1	6.26947	4.69675	1.00006	4.69649	2.64672e-06	0.00494055
Monocyte	DB_v_P	ENSG00000107984	DKK1	1.52219	4.17584	0.9314	4.48339	7.34648e-06	0.00822806
Monocyte	DB_v_P	ENSG00000185885	IFITM1	3.74064	1.82675	0.50384	3.62566	0.000288226	0.0974388
Monocyte	DB_v_P	ENSG00000111796	KLRB1	5.63644	4.18621	1.13861	3.67659	0.000236368	0.0882441
Monocyte	DB_v_P	ENSG00000110848	CD69	8.83488	2.80951	0.776333	3.61895	0.000295796	0.0974388
Monocyte	DB_v_P	ENSG00000111341	MGP	7.70864	2.87654	0.84474	3.40524	0.000661064	0.176284
Monocyte	DB_v_P	ENSG00000167779	IGFBP6	1.99741	3.6712	0.962535	3.8141	0.000136681	0.0588779
Monocyte	DB_v_P	ENSG00000011465	DCN	9.14827	3.48535	0.816742	4.26738	1.97786e-05	0.0158229
Monocyte	DB_v_P	ENSG00000165949	IFI27	9.02453	2.03317	0.605185	3.35958	0.000780609	0.198701
Monocyte	DB_v_P	ENSG00000172236	TPSAB1	49.6341	29.4235	3.87644	7.59036	3.19027e-14	1.78655e-10
Monocyte	DB_v_P	ENSG00000008517	IL32	2.68911	4.66008	1.11605	4.17553	2.97295e-05	0.0208107
Monocyte	DB_v_P	ENSG00000141753	IGFBP4	1.7165	3.08511	0.794075	3.88516	0.000102261	0.0526239
Monocyte	DB_v_P	ENSG00000101335	MYL9	2.54266	3.33361	0.861508	3.86951	0.000109056	0.0526239
Monocyte	DB_v_P	ENSG00000130303	BST2	17.6642	0.769753	0.196918	3.909	9.26787e-05	0.0526239
Monocyte	DB_v_P	ENSG00000089356	FXYD3	5.12563	-1.82007	0.399266	-4.55853	5.1513e-06	0.00721181
Monocyte	DB_v_P	ENSG00000130748	TMEM160	5.57258	1.42535	0.378976	3.76106	0.000169197	0.0676788
Monocyte	DB_v_P	ENSG00000198832	SELM	4.76849	1.91952	0.497111	3.86134	0.000112766	0.0526239
NK-cell	DB_v_P	ENSG00000162571	TTLL10	2.84945	1.58577	0.699506	2.26699	0.0233909	0.192918
NK-cell	DB_v_P	ENSG00000186891	TNFRSF18	183.115	2.28308	0.240369	9.49821	2.13528e-21	4.10774e-18
NK-cell	DB_v_P	ENSG00000186827	TNFRSF4	20.2264	1.60495	0.354007	4.53366	5.7971e-06	0.000265535
NK-cell	DB_v_P	ENSG00000224051	GLTPD1	3.28082	-1.37952	0.585254	-2.35712	0.0184171	0.165886
NK-cell	DB_v_P	ENSG00000160072	ATAD3B	6.85869	-1.48197	0.420959	-3.52046	0.000430799	0.0103918
NK-cell	DB_v_P	ENSG00000189409	MMP23B	6.10887	-1.64087	0.469791	-3.49277	0.000478035	0.0113184
NK-cell	DB_v_P	ENSG00000157933	SKI	21.8235	0.971471	0.381211	2.54838	0.0108224	0.11863
NK-cell	DB_v_P	ENSG00000157873	TNFRSF14	24.1264	-0.737627	0.245142	-3.00898	0.0026213	0.0439453
NK-cell	DB_v_P	ENSG00000116251	RPL22	520.568	0.524041	0.0984115	5.325	1.00954e-07	8.1773e-06
NK-cell	DB_v_P	ENSG00000116670	MAD2L2	17.4682	0.971925	0.300125	3.2384	0.00120201	0.0235355
NK-cell	DB_v_P	ENSG00000162490	DRAXIN	6.48077	1.63924	0.547874	2.992	0.00277157	0.045865
NK-cell	DB_v_P	ENSG00000162496	DHRS3	22.7052	-0.63874	0.251754	-2.53716	0.0111756	0.121808
NK-cell	DB_v_P	ENSG00000142634	EFHD2	55.0093	-0.795364	0.19082	-4.16813	3.07104e-05	0.00117571
NK-cell	DB_v_P	ENSG00000077549	CAPZB	54.9189	-0.370379	0.154125	-2.40312	0.016256	0.155007
NK-cell	DB_v_P	ENSG00000158747	NBL1	13.0233	2.32655	0.634466	3.66694	0.000245474	0.00667463
NK-cell	DB_v_P	ENSG00000142798	HSPG2	3.96743	2.22548	0.83443	2.66707	0.00765153	0.0952727
NK-cell	DB_v_P	ENSG00000117318	ID3	152.804	1.72449	0.21598	7.98448	1.41113e-15	9.04887e-13
NK-cell	DB_v_P	ENSG00000142676	RPL11	1507.37	0.627835	0.0913503	6.87284	6.29383e-12	1.42444e-09
NK-cell	DB_v_P	ENSG00000117602	RCAN3	12.3373	2.29136	0.504882	4.53841	5.66805e-06	0.000262745
NK-cell	DB_v_P	ENSG00000158006	PAFAH2	4.29804	-1.41284	0.470419	-3.00336	0.00267013	0.0445698
NK-cell	DB_v_P	ENSG00000142669	SH3BGRL3	397.057	0.702854	0.132939	5.28703	1.24317e-07	9.76139e-06
NK-cell	DB_v_P	ENSG00000169442	CD52	273.047	2.09911	0.190267	11.0325	2.66476e-28	2.05053e-24
NK-cell	DB_v_P	ENSG00000176083	ZNF683	29.1049	3.7539	0.528172	7.10734	1.18304e-12	3.50135e-10
NK-cell	DB_v_P	ENSG00000186501	TMEM222	10.7608	-0.75213	0.333384	-2.25605	0.0240677	0.196396
NK-cell	DB_v_P	ENSG00000142765	SYTL1	25.1901	-0.841461	0.240192	-3.50328	0.000459559	0.0109823
NK-cell	DB_v_P	ENSG00000000938	FGR	20.9722	-0.853936	0.31297	-2.72849	0.00636255	0.0830386
NK-cell	DB_v_P	ENSG00000130775	THEMIS2	5.00214	-1.17234	0.488185	-2.40142	0.0163314	0.155469
NK-cell	DB_v_P	ENSG00000197989	SNHG12	63.451	-0.632233	0.22786	-2.77465	0.00552609	0.0759344
NK-cell	DB_v_P	ENSG00000142910	TINAGL1	13.9274	-1.58233	0.493187	-3.20838	0.00133484	0.0251797
NK-cell	DB_v_P	ENSG00000182866	LCK	45.3387	-0.574804	0.176093	-3.2642	0.00109774	0.0218837
NK-cell	DB_v_P	ENSG00000175130	MARCKSL1	52.3297	-0.912557	0.267922	-3.40606	0.000659076	0.0148292
NK-cell	DB_v_P	ENSG00000116560	SFPQ	147.417	-0.268807	0.11207	-2.39856	0.0164596	0.155789
NK-cell	DB_v_P	ENSG00000126070	AGO3	13.8281	0.791402	0.320265	2.47108	0.0134704	0.139134
NK-cell	DB_v_P	ENSG00000204084	INPP5B	5.21022	-1.08552	0.447104	-2.4279	0.0151867	0.149601
NK-cell	DB_v_P	ENSG00000183386	FHL3	11.2483	-1.09889	0.308925	-3.55715	0.000374902	0.00927611
NK-cell	DB_v_P	ENSG00000168653	NDUFS5	128.576	0.32822	0.142774	2.29889	0.0215113	0.183514
NK-cell	DB_v_P	ENSG00000142937	RPS8	1189.76	0.439144	0.110168	3.98614	6.71583e-05	0.00223715
NK-cell	DB_v_P	ENSG00000173660	UQCRH	153.844	0.364504	0.129823	2.80771	0.00498959	0.0705788
NK-cell	DB_v_P	ENSG00000123472	ATPAF1	2.96026	2.45037	0.785822	3.11823	0.00181941	0.0324834
NK-cell	DB_v_P	ENSG00000123080	CDKN2C	20.1314	0.822449	0.338894	2.42686	0.0152301	0.149601
NK-cell	DB_v_P	ENSG00000121310	ECHDC2	12.9168	0.946698	0.381988	2.47834	0.0131994	0.136886
NK-cell	DB_v_P	ENSG00000157216	SSBP3	8.36176	-1.09653	0.360207	-3.04418	0.00233316	0.0399859
NK-cell	DB_v_P	ENSG00000162402	USP24	8.12709	-0.975334	0.350394	-2.78353	0.00537707	0.0746869
NK-cell	DB_v_P	ENSG00000132849	INADL	3.8643	1.69099	0.650391	2.59995	0.00932368	0.107349
NK-cell	DB_v_P	ENSG00000162434	JAK1	91.4947	-0.480808	0.165414	-2.9067	0.00365263	0.056214
NK-cell	DB_v_P	ENSG00000184588	PDE4B	29.2377	1.01405	0.268961	3.77025	0.000163083	0.00480783
NK-cell	DB_v_P	ENSG00000050628	PTGER3	4.8039	2.02743	0.831399	2.43857	0.0147454	0.146597
NK-cell	DB_v_P	ENSG00000137959	IFI44L	34.7771	4.78799	0.645594	7.41641	1.20339e-13	4.63004e-11
NK-cell	DB_v_P	ENSG00000137965	IFI44	9.60724	3.473	0.718354	4.83467	1.33366e-06	7.3831e-05
NK-cell	DB_v_P	ENSG00000137944	CCBL2	6.26018	-1.36453	0.431826	-3.15991	0.00157815	0.028777
NK-cell	DB_v_P	ENSG00000117228	GBP1	6.10888	1.27855	0.497979	2.56749	0.0102439	0.113747
NK-cell	DB_v_P	ENSG00000069702	TGFBR3	10.6683	-1.72267	0.359774	-4.78819	1.68296e-06	9.18467e-05
NK-cell	DB_v_P	ENSG00000170989	S1PR1	6.76581	-1.47428	0.414149	-3.55978	0.000371164	0.00924306
NK-cell	DB_v_P	ENSG00000085491	SLC25A24	4.53287	1.22807	0.544883	2.25382	0.0242072	0.196869
NK-cell	DB_v_P	ENSG00000184371	CSF1	17.6676	1.92929	0.5051	3.81962	0.000133655	0.00408089
NK-cell	DB_v_P	ENSG00000168710	AHCYL1	7.91477	1.05564	0.430286	2.45334	0.0141537	0.143874
NK-cell	DB_v_P	ENSG00000162777	DENND2D	16.814	-1.12857	0.246297	-4.58213	4.60264e-06	0.000219983
NK-cell	DB_v_P	ENSG00000064886	CHI3L2	2.93421	-1.57452	0.633761	-2.48441	0.0129766	0.135498
NK-cell	DB_v_P	ENSG00000143110	C1orf162	25.8201	0.706182	0.304162	2.32173	0.0202477	0.175415
NK-cell	DB_v_P	ENSG00000116824	CD2	51.1801	1.35831	0.250627	5.41967	5.97095e-08	5.11034e-06
NK-cell	DB_v_P	ENSG00000183508	FAM46C	29.4678	0.845168	0.283858	2.97743	0.00290677	0.047389
NK-cell	DB_v_P	ENSG00000231360	AL592284.1	24.2257	-0.797669	0.23655	-3.3721	0.000745985	0.0162157
NK-cell	DB_v_P	ENSG00000178104	PDE4DIP	10.7261	0.913033	0.380511	2.39949	0.0164178	0.155695
NK-cell	DB_v_P	ENSG00000117281	CD160	41.4291	-0.832136	0.257261	-3.2346	0.00121815	0.0237909
NK-cell	DB_v_P	ENSG00000187145	MRPS21	43.9448	0.691331	0.200692	3.44473	0.000571625	0.0130912
NK-cell	DB_v_P	ENSG00000143384	MCL1	281.378	0.279791	0.12228	2.28811	0.022131	0.187553
NK-cell	DB_v_P	ENSG00000159445	THEM4	5.92417	1.63707	0.579076	2.82704	0.00469804	0.0678263
NK-cell	DB_v_P	ENSG00000197747	S100A10	239.345	0.422399	0.168196	2.51135	0.0120271	0.128539
NK-cell	DB_v_P	ENSG00000163191	S100A11	168.569	0.460493	0.150115	3.0676	0.00215787	0.0377382
NK-cell	DB_v_P	ENSG00000197956	S100A6	265.393	1.36822	0.172198	7.94562	1.93225e-15	1.14374e-12
NK-cell	DB_v_P	ENSG00000196154	S100A4	296.869	0.873555	0.169769	5.14554	2.66749e-07	1.84095e-05
NK-cell	DB_v_P	ENSG00000189171	S100A13	9.11102	1.10478	0.452749	2.44016	0.0146807	0.146142
NK-cell	DB_v_P	ENSG00000177954	RPS27	4900.33	0.600677	0.0843117	7.12448	1.04471e-12	3.21561e-10
NK-cell	DB_v_P	ENSG00000143549	TPM3	134.159	0.236596	0.104585	2.26223	0.023683	0.194494
NK-cell	DB_v_P	ENSG00000243364	EFNA4	3.02777	-1.76835	0.669639	-2.64074	0.00827244	0.0999315
NK-cell	DB_v_P	ENSG00000163463	KRTCAP2	36.712	0.596288	0.249193	2.39287	0.016717	0.157643
NK-cell	DB_v_P	ENSG00000160789	LMNA	358.568	0.907255	0.235757	3.84827	0.000118955	0.00369843
NK-cell	DB_v_P	ENSG00000242252	BGLAP	14.742	2.38786	0.683192	3.49515	0.000473795	0.0112526
NK-cell	DB_v_P	ENSG00000160856	FCRL3	4.87202	-1.69377	0.575736	-2.94193	0.00326178	0.0515388
NK-cell	DB_v_P	ENSG00000163564	PYHIN1	43.3369	-1.03267	0.21039	-4.90838	9.18314e-07	5.35336e-05
NK-cell	DB_v_P	ENSG00000158716	DUSP23	16.4686	0.675709	0.291304	2.3196	0.0203626	0.176041
NK-cell	DB_v_P	ENSG00000122224	LY9	8.17947	-0.907394	0.354732	-2.55797	0.0105285	0.11607
NK-cell	DB_v_P	ENSG00000122223	CD244	11.2026	-1.2122	0.298721	-4.05799	4.94969e-05	0.00176333
NK-cell	DB_v_P	ENSG00000215845	TSTD1	48.2389	1.1385	0.204503	5.56718	2.58895e-08	2.42951e-06
[truncated: 63,536 more rows]
