# Supplementary material for: Single cell transcriptional signatures of the human placenta in term and preterm parturition
Source: eLife. 2019 Dec 12;8:e52004. doi: 10.7554/eLife.52004 (PMC6949028; doi:10.7554/eLife.52004)
Supplement: Supplementary file 7. — Each row represents a library, and each column a QC metric reported by the 10X Cellranger software. [file elife-52004-supp7.xls]

## Sheet: FigureS7
Library ID	Estimated Number of Cells	Mean Reads per Cell	Median Genes per Cell	Number of Reads	Valid Barcodes	Sequencing Saturation	Q30 Bases in Barcode	Q30 Bases in RNA Read	Q30 Bases in UMI	Reads Mapped to Genome	Reads Mapped Confidently to Genome	Reads Mapped Confidently to Intergenic Regions	Reads Mapped Confidently to Intronic Regions	Reads Mapped Confidently to Exonic Regions	Reads Mapped Confidently to Transcriptome	Reads Mapped Antisense to Gene	Fraction Reads in Cells	Total Genes Detected	Median UMI Counts per Cell
s1DB	2239	194134	794	434667592	0.951	0.927	0.977	0.926	0.977	0.947	0.926	0.041	0.166	0.719	0.646	0.009	0.937	21987	2026
s1W	2486	162761	1301	404624139	0.955	0.923	0.968	0.891	0.969	0.927	0.9	0.054	0.175	0.67	0.619	0.01	0.906	21528	3369
s2DB	1296	318555	906	412847285	0.955	0.955	0.97	0.911	0.971	0.955	0.928	0.069	0.222	0.637	0.577	0.011	0.773	20768	2225
s2P	1833	229552	1322	420770398	0.955	0.936	0.972	0.919	0.973	0.954	0.923	0.078	0.179	0.666	0.632	0.01	0.872	21306	3580
s2W	2771	151880	1881	420859739	0.956	0.921	0.972	0.921	0.974	0.958	0.934	0.055	0.159	0.719	0.684	0.011	0.963	20657	5389
s3DB	2072	212314	823	439916497	0.951	0.947	0.977	0.928	0.978	0.951	0.916	0.099	0.197	0.62	0.526	0.01	0.927	20556	1908
s3P	2587	160231	1897	414518195	0.956	0.893	0.971	0.912	0.971	0.952	0.924	0.107	0.14	0.677	0.618	0.009	0.927	21587	5498
s3W	2041	208472	1496	425491775	0.949	0.92	0.973	0.917	0.974	0.945	0.924	0.054	0.097	0.773	0.703	0.009	0.96	21295	4419
s4DB	2721	160230	1273	435987776	0.959	0.915	0.975	0.924	0.976	0.956	0.933	0.053	0.177	0.704	0.646	0.011	0.941	22490	3180
s4P	2439	173499	2155	423164306	0.956	0.896	0.974	0.919	0.975	0.951	0.926	0.053	0.159	0.714	0.679	0.01	0.926	21838	6450
s4W	2571	160469	1737	412567497	0.956	0.916	0.971	0.909	0.973	0.95	0.928	0.045	0.146	0.736	0.648	0.011	0.959	21092	5603
s5DB	3059	137934	848	421942603	0.959	0.92	0.973	0.915	0.974	0.952	0.931	0.042	0.183	0.706	0.621	0.01	0.859	21715	2046
s5P	2350	183776	968	431875245	0.958	0.936	0.975	0.918	0.976	0.95	0.925	0.055	0.173	0.697	0.636	0.01	0.892	21651	2629
s5W	1887	222862	1165	420540641	0.954	0.961	0.973	0.92	0.974	0.952	0.93	0.036	0.174	0.72	0.684	0.011	0.953	20143	3255
s6DB	3510	117969	1109	414072691	0.965	0.88	0.971	0.901	0.972	0.944	0.919	0.068	0.144	0.706	0.627	0.01	0.954	23102	3286
s6P	1138	382265	2649	435017603	0.96	0.943	0.975	0.913	0.976	0.944	0.915	0.086	0.131	0.698	0.657	0.008	0.954	20556	8866
s6W	3378	127141	645	429484475	0.959	0.962	0.973	0.914	0.976	0.955	0.929	0.038	0.265	0.625	0.586	0.016	0.822	18779	1596
s7DB	3030	134132	1380	406420720	0.953	0.88	0.97	0.895	0.973	0.936	0.909	0.079	0.121	0.709	0.599	0.008	0.954	22423	4088
s7P	2765	143761	2299	397500641	0.949	0.86	0.968	0.893	0.972	0.929	0.902	0.081	0.114	0.708	0.577	0.009	0.956	21651	8468
s7W	2082	202346	1190	421285185	0.957	0.935	0.972	0.907	0.975	0.95	0.927	0.041	0.188	0.698	0.644	0.011	0.844	20921	3331
s8DB	2591	156441	987	405339749	0.953	0.909	0.969	0.902	0.973	0.942	0.918	0.05	0.176	0.691	0.627	0.01	0.926	22394	2822
s8P	3307	120999	2946	400144530	0.948	0.796	0.97	0.895	0.972	0.936	0.909	0.058	0.156	0.694	0.656	0.01	0.926	22211	10542
s8W	4838	84300	1697	407844857	0.944	0.838	0.971	0.905	0.974	0.941	0.919	0.036	0.156	0.727	0.692	0.009	0.939	22153	5339
s9DB	2322	174434	1173	405037341	0.946	0.897	0.971	0.9	0.973	0.939	0.915	0.054	0.164	0.697	0.645	0.009	0.856	22302	3384
s9W	3916	102885	1241	402898302	0.943	0.863	0.972	0.891	0.974	0.93	0.908	0.037	0.138	0.734	0.666	0.01	0.966	22444	3604
